# Supplementary material for: Targeting Bifidobacterium animalis alleviates high-fluoride exposure-induced kidney injury in mice
Source: AMB Express. 2026 Apr 8;16:59. doi: 10.1186/s13568-026-02031-7 (PMC13194810; doi:10.1186/s13568-026-02031-7)
Supplement: Supplementary file 1 — Supplementary Material 1. [file 13568_2026_2031_MOESM1_ESM.xlsx]

## Sheet: Table. 1
Dose–response trend analysis of renal injury biomarkers across chronic fluoride exposure groups (0, 25, and 50 ppm).
Parameter	Ctrl (n=8), mean ± SD	F-Low (n=8), mean ± SD	F-High (n=8),mean ± SD	Trend effect estimate per 25 ppm (β1 [95% CI] or Spearman’s ρ2 [bootstrap 95% CI])	p for trend
Scr	25.65 ± 12.02	81.95 ± 36.08	102.23 ± 30.73	38.29 [23.27, 53.31]	2.64×10⁻⁵
BUN	6.96 ± 4.62	17.61 ± 8.46	18.15 ± 7.02	5.59 [1.88, 9.31]	0.00498
LCN2 in Serum	3846.93 ± 163.33	4104.23 ± 132.20	4161.36 ± 217.89	157.21 [65.07, 249.35]	0.00185
LCN2 in Urine	5432.79 ± 420.74	6056.75 ± 490.96	6148.82 ± 444.78	358.01 [118.67, 597.36]	0.0052
β2-MG in Serum	158.79 ± 9.57	173.30 ± 9.06	173.92 ± 8.73	7.56 [2.61, 12.52]	0.00445
β2-MG in Urine	160.34 ± 22.51	188.26 ± 10.09	197.13 ± 10.37	0.818 [0.592, 0.916]	1.03×10⁻⁶
Notes
1	β denotes the regression coefficient from linear regression with dose coded as 0, 1, 2 (per 25 ppm).
2	ρ denotes Spearman's rank correlation coefficient for outcomes remaining non-normally distributed after log-transformation; bootstrap 95% CI is reported for ρ.

## Sheet: Table.2
Differentially Relative Abundance of Bifidobacterium Species in Ilum in three Groups
Species	Ctrl1	Ctrl2	Ctrl3	Ctrl4	Ctrl5	Ctrl6	Ctrl7	Ctrl8	Ctrl9	Ctrl10	F_Low1	F_Low2	F_Low3	F_Low4	F_Low5	F_Low6	F_Low7	F_Low8	F_Low9	F_Low10	F_High1	F_High2	F_High3	F_High4	F_High5	F_High6	F_High7	F_High8	F_High9	F_High10	Taxonomy
s_Bifidobacterium animalis	0.003539	4e-06	0.000137	0.00038	0.000161	8e-06	0.000199	0.001327	7.1e-05	0.000168	0	3e-06	2e-06	4e-06	6.8e-05	9e-06	5e-06	6e-06	3e-06	1.1e-05	0	0	0	0.000336	1e-05	1e-06	1.5e-05	0	4e-05	1.5e-05	d_Bacteria;p_Actinobacteriota;c_Actinomycetia;o_Actinomycetales;f_Bifidobacteriaceae;g_Bifidobacterium;s_Bifidobacterium animalis
s_Bifidobacterium anseris	8e-06	0	0	5.8e-05	5e-06	0	1.3e-05	7e-06	0	1.5e-05	0	0	0	0	0	0	0	0	0	5e-06	0	0	3e-06	1e-06	0	0	0	0	0	0	d_Bacteria;p_Actinobacteriota;c_Actinomycetia;o_Actinomycetales;f_Bifidobacteriaceae;g_Bifidobacterium;s_Bifidobacterium anseris
s_Bifidobacterium apri	2.2e-05	1e-06	3e-06	1e-06	4e-06	0	0	7e-06	0	2e-06	0	0	0	0	0	0	0	0	0	0	0	0	0	0	0	0	0	0	0	0	d_Bacteria;p_Actinobacteriota;c_Actinomycetia;o_Actinomycetales;f_Bifidobacteriaceae;g_Bifidobacterium;s_Bifidobacterium apri
s_Bifidobacterium boum	0	0	3.7e-05	3e-06	0	0	0	0	0	2e-06	0	0	0	0	0	0	0	0	0	0	0	0	0	0	0	0	0	0	0	0	d_Bacteria;p_Actinobacteriota;c_Actinomycetia;o_Actinomycetales;f_Bifidobacteriaceae;g_Bifidobacterium;s_Bifidobacterium boum
s_Bifidobacterium choerinum	0.000104	0	1.8e-05	2.2e-05	1.9e-05	1e-06	9e-06	0.000117	5e-06	8e-06	0	4e-06	0	0	0	1e-06	0	1e-06	0	4e-06	0	0	0	0.000179	0	0	2e-06	0	5e-06	0	d_Bacteria;p_Actinobacteriota;c_Actinomycetia;o_Actinomycetales;f_Bifidobacteriaceae;g_Bifidobacterium;s_Bifidobacterium choerinum
s_Bifidobacterium globosum	0.001227	5e-06	0.000388	0.000802	0.000277	1.9e-05	0.000192	0.001427	3e-05	0.000496	1.1e-05	5e-05	0	3.5e-05	6e-06	3.4e-05	7e-06	4.7e-05	3e-06	0.000113	0	0	3e-06	0.001187	2e-06	3e-06	2.4e-05	1e-06	0.000273	0	d_Bacteria;p_Actinobacteriota;c_Actinomycetia;o_Actinomycetales;f_Bifidobacteriaceae;g_Bifidobacterium;s_Bifidobacterium globosum
s_Bifidobacterium kashiwanohense	1.9e-05	5e-06	1e-06	4e-06	0	6e-06	2e-06	5e-06	1e-06	1e-06	0	0	0	0	0	0	0	0	0	0	3e-06	1e-06	0	3e-06	2e-06	1e-06	1e-06	0	0	0	d_Bacteria;p_Actinobacteriota;c_Actinomycetia;o_Actinomycetales;f_Bifidobacteriaceae;g_Bifidobacterium;s_Bifidobacterium kashiwanohense
s_Bifidobacterium pseudolongum	0.000387	1e-06	0.000137	0.000419	9.9e-05	7e-06	8.3e-05	0.000398	1.1e-05	0.000221	0	8e-06	0	1.7e-05	0	1.4e-05	1e-06	1.6e-05	4e-06	4.2e-05	0	0	0	0.00063	0	0	1.1e-05	1e-06	0.000122	0	d_Bacteria;p_Actinobacteriota;c_Actinomycetia;o_Actinomycetales;f_Bifidobacteriaceae;g_Bifidobacterium;s_Bifidobacterium pseudolongum
s_Bifidobacterium pseudolongum C	0.000676	5e-06	0.00023	0.000526	0.000291	1.9e-05	0.00013	0.000714	2.2e-05	0.000325	8e-06	2.6e-05	0	3.5e-05	0	1.4e-05	0	2.6e-05	1e-06	5.8e-05	2e-06	0	1e-06	0.000817	2e-06	0	2.2e-05	0	0.000146	0	d_Bacteria;p_Actinobacteriota;c_Actinomycetia;o_Actinomycetales;f_Bifidobacteriaceae;g_Bifidobacterium;s_Bifidobacterium pseudolongum C
s_Bifidobacterium sp012932675	3e-06	0	0	1.4e-05	0	0	0	0	0	4e-06	0	0	0	0	0	0	0	0	0	0	0	0	0	0	0	0	0	0	0	0	d_Bacteria;p_Actinobacteriota;c_Actinomycetia;o_Actinomycetales;f_Bifidobacteriaceae;g_Bifidobacterium;s_Bifidobacterium sp012932675

## Sheet: Table. 3
The Spearman Rank Correlation Coefficient (-R) and P value (-P) of 10 Species of Bifidobacterium and the Functional Indicators of the Kidney
Species	Scr-R	Scr-P	BUN-R	BUN-P	LCN2-Serum-R	LCN2-Serum-P	LCN2-Urine-R	LCN2-Urine-P	β2-MG-Serum-R	β2-MG-Serum-P	β2-MG-Urine-R	β2-MG-Urine-P
s_Bifidobacterium animalis	-0.939286	1.07369e-11	-0.76803	1.17683e-05	-0.918734	2.4071e-10	-0.867201	4.16996e-08	-0.915238	3.76255e-10	-0.949334	1.53838e-12
s_Bifidobacterium anseris	-0.612725	0.00145728	-0.332344	0.112578	-0.607444	0.00164317	-0.659275	0.000458279	-0.612858	0.00145283	-0.649532	0.000593104
s_Bifidobacterium apri	-0.644126	0.00068174	-0.434942	0.0336646	-0.597676	0.00204074	-0.618978	0.00126068	-0.624544	0.00110529	-0.710996	9.84719e-05
s_Bifidobacterium boum	-0.349439	0.0941801	-0.431126	0.0354348	-0.290506	0.168475	-0.267752	0.205894	-0.32001	0.127398	-0.40541	0.0493682
s_Bifidobacterium choerinum	-0.821203	8.76739e-07	-0.659008	0.000461587	-0.724229	6.29959e-05	-0.697581	0.000151204	-0.743753	3.10684e-05	-0.847694	1.71213e-07
s_Bifidobacterium globosum	-0.798521	2.91292e-06	-0.593112	0.00225287	-0.684408	0.000225478	-0.726562	5.80732e-05	-0.724976	6.13828e-05	-0.846057	1.91036e-07
s_Bifidobacterium kashiwanohense	-0.409765	0.0467487	-0.191286	0.37058	-0.400944	0.0521718	-0.354442	0.0892465	-0.392034	0.0581339	-0.393824	0.0568957
s_Bifidobacterium pseudolongum	-0.841535	2.5691e-07	-0.666492	0.000376345	-0.74088	3.46063e-05	-0.787471	4.95772e-06	-0.784761	5.62181e-06	-0.903132	1.54226e-09
s_Bifidobacterium pseudolongum C	-0.736269	4.10303e-05	-0.525343	0.00838435	-0.620416	0.00121884	-0.656459	0.000494198	-0.672611	0.000317154	-0.780998	6.67482e-06
s_Bifidobacterium sp012932675	-0.496173	0.0136635	-0.186065	0.384024	-0.496281	0.0136398	-0.514326	0.0101322	-0.496281	0.0136398	-0.514326	0.0101322

## Sheet: Table. 4
Differentially Abundant Metabolites in Serum between Ctrl and F
ID	VIP	FoldChange	Pvalue	m/z	Reference Ion	Formula	Name	HMDB	KEGG	Super_Class	Class	Sub_Class	Class	Sub_Class	Regulation	pos/neg
MN10026	1.46599	0.73702	0.00929178	242.05	[M-H]-	C13H9NO4	2'-Nitro-2-biphenylcarboxylic acid			Benzenoids	Benzene and substituted derivatives	Biphenyls and derivatives	Organonitrogen compounds	Amines	Down	neg
MN10131	1.42019	0.775585	0.0303121	244.028	[M-H]-	C9H11NO5S	N-(4-Methoxybenzenesulphonyl)glycine								Down	neg
MN10482	1.66864	0.45172	0.00872162	250.076	[M-H]-	C12H13NO5	4-[(4-Carboxybutanoyl)amino]benzoic acid			Benzenoids	Benzene and substituted derivatives	Benzoic acids and derivatives	Fatty Acyls	Fatty acid esters	Down	neg
MN10675	1.27973	0.574305	0.0145004	254.067	[M-H]-	C15H13NO3	Pranoprofen	HMDB0041996		Organoheterocyclic compounds	Benzopyrans	1-benzopyrans	Carboximidic acids and derivatives	Carboximidic acids	Down	neg
MN10729	2.36055	0.0421296	6.96727e-06	255.053	[M-H]-	C3H4N4O2	Ammelide	HMDB0248340	C08734	Organoheterocyclic compounds	Triazines	Triazinones	Fatty Acyls	Fatty acids and conjugates	Down	neg
MN10845	1.47487	0.70397	0.0279262	257.068	[M-H]-	C12H10N4O3	3-(6-Oxopyrazolo[1,5-a]pyrido[3,4-e]pyrimidin-7(6H)-yl)propanoic acid			Organoheterocyclic compounds	Pyridopyrimidines		Carboxylic acids and derivatives	Amino acids, peptides, and analogues	Down	neg
MN11010	2.03926	0.467261	2.35072e-05	260.104	[M-H]-	C13H15N3O3	Imazapyr	HMDB0253405	C18864	Organic acids and derivatives	Carboxylic acids and derivatives	Amino acids, peptides, and analogues	Steroids and steroid derivatives	Androstane steroids	Down	neg
MN11776	2.00345	0.00467935	0.00010971	276.127	[M-H]-	C16H15N5	Diamidino-2-phenylindole	HMDB0251134		Organoheterocyclic compounds	Indoles and derivatives	Indoles	Azolines	Thiazolines	Down	neg
MN11927	1.12225	0.791806	0.0309738	279.053	[M-H]-	C17H13NO4	1-Hydroxy-2,3-dimethoxydibenzo[cd,f]indol-4(5H)-one						Steroids and steroid derivatives	Bile acids, alcohols and derivatives	Down	neg
MN11931	1.3282	0.777731	0.0117119	279.099	[M-H]-	C13H16N2O5	Phenylalanylaspartic acid	HMDB0028991		Organic acids and derivatives	Carboxylic acids and derivatives	Amino acids, peptides, and analogues	Imidazopyrimidines	Purines and purine derivatives	Down	neg
MN12060	1.55447	0.262291	0.0136085	282.089	[M-H]-	C10H13N5O5	hydroxydeoxyguanosine	HMDB0253263		Organoheterocyclic compounds	Imidazopyrimidines	Purines and purine derivatives	Pteridines and derivatives	Pterins and derivatives	Down	neg
MN12122	1.73651	0.625422	0.00141231	283.11	[M-H]-	C13H20N2O3S	Etozolin	HMDB0252120		Organic acids and derivatives	Carboxylic acids and derivatives	Amino acids, peptides, and analogues	Triazolopyridines		Down	neg
MN12461	1.98677	0.00540415	0.000386166	290.144	[M-H]-	C16H22ClN3	Desethylchloroquine	HMDB0041870		Organoheterocyclic compounds	Quinolines and derivatives	Aminoquinolines and derivatives	Benzene and substituted derivatives	Benzoic acids and derivatives	Down	neg
MN12605	1.44718	0.725067	0.0274381	293.213	[M-H]-	C18H30O3	alpha-kamlolenic acid			Lipids and lipid-like molecules	Fatty Acyls	Lineolic acids and derivatives	Carboxylic acids and derivatives	Amino acids, peptides, and analogues	Down	neg
MN13543	1.25867	0.845389	0.0451866	312.255	[M-H]-	C18H35NO3	Palmitoylglycine	HMDB0013034		Organic acids and derivatives	Carboxylic acids and derivatives	Amino acids, peptides, and analogues	Carboxylic acids and derivatives	Amino acids, peptides, and analogues	Down	neg
MN13888	1.13035	0.387939	0.0206822	318.998	[M-H]-	C17H20O6	Oleacein	HMDB0037321		Benzenoids	Phenols	Tyrosols and derivatives	Pteridines and derivatives	Alloxazines and isoalloxazines	Down	neg
MN13958	1.24367	0.0725203	0.0270821	320.153	[M-H]-	C18H19N5O	5-((1-Ethyl-4-piperidinyl)oxy)-9H-pyrrolo(2,3-b:5,4-c')dipyridine-6-carbonitrile	HMDB0252656		Organoheterocyclic compounds	Pyrrolopyridines				Down	neg
MN14170	1.4977	0.803549	0.0250168	325.108	[M-H]-	C19H18O5	Moracin O	HMDB0040313		Phenylpropanoids and polyketides	2-arylbenzofuran flavonoids				Down	neg
MN14437	1.08967	0.729817	0.0275463	330.204	[M-H]-	C15H29N3O5	thr-val-leu			Organic acids and derivatives	Carboxylic acids and derivatives	Amino acids, peptides, and analogues	Glycerophospholipids	Glycerophosphocholines	Down	neg
MN14476	1.41614	0.731122	0.011611	331.142	[M-H]-	C16H20N4O4	Gln-Trp	HMDB0028808		Organic acids and derivatives	Carboxylic acids and derivatives	Amino acids, peptides, and analogues	Fatty Acyls	Fatty alcohols	Down	neg
MN14578	1.49501	0.512996	0.00400446	333.208	[M-H]-	C20H30O4	PGB2	HMDB0004236	C05954	Lipids and lipid-like molecules	Fatty Acyls	Eicosanoids	Carboxylic acids and derivatives	Amino acids, peptides, and analogues	Down	neg
MN14624	1.54054	0.0258393	0.0054539	334.17	[M-H]-	C18H25NO5	Integerrimine	HMDB0242680	C10328	Phenylpropanoids and polyketides	Macrolides and analogues		Carboxylic acids and derivatives	Amino acids, peptides, and analogues	Down	neg
MN14713	1.25588	0.169745	0.0103065	336.15	[M-H]-	C15H23N5O2S	Oclacitinib	HMDB0255887		Organoheterocyclic compounds	Pyrrolopyrimidines	Pyrrolo[2,3-d]pyrimidines	Azoles	Thiazoles	Down	neg
MN15403	1.72721	0.0262668	0.00233225	350.164	[M-H]-	C21H22FN3O	N-[(6R)-6-(Dimethylamino)-6,7,8,9-tetrahydro-5H-carbazol-3-yl]-4-fluorobenzamide	HMDB0254237		Organoheterocyclic compounds	Indoles and derivatives	Carbazoles			Down	neg
MN15533	1.37954	0.769512	0.00420444	353.234	[M-H]-	C20H34O5	Prostaglandin F2beta	HMDB0001483	C02314	Lipids and lipid-like molecules	Fatty Acyls	Eicosanoids			Down	neg
MN15874	2.09065	0.709062	9.37622e-05	360.254	[M-H]-	C23H37NO4	N-[(5Z,8Z,11Z,14Z)-5,8,11,14-Icosatetraenoyl]-L-serine								Down	neg
MN17231	1.34573	0.777474	0.00850325	389.209	[M-H]-	C20H34O5	15-Keto prostaglandin F1alpha			Lipids and lipid-like molecules	Fatty Acyls	Eicosanoids			Down	neg
MN1816	1.259	0.773502	0.0111409	103.04	[M-H]-	C4H8O3	3-Hydroxybutyric acid	HMDB0000011	C01089	Organic acids and derivatives	Hydroxy acids and derivatives	Beta hydroxy acids and derivatives			Down	neg
MN19600	1.76471	0.74294	0.00375528	440.317	[M-H]-	C28H43NO3	N-Docosahexaenoyl Leucine	HMDB0242017		Organic acids and derivatives	Carboxylic acids and derivatives	Amino acids, peptides, and analogues			Down	neg
MN2334	2.19922	0.133564	6.12874e-05	112.986	[M-H]-	C4H2O4	Acetylenedicarboxylic acid	HMDB0247933	C03248	Organic acids and derivatives	Carboxylic acids and derivatives	Dicarboxylic acids and derivatives			Down	neg
MN23981	1.36764	0.799815	0.0172245	539.32	[M-H]-	C18H22O2	Estrone	HMDB0000145	C00468	Lipids and lipid-like molecules	Steroids and steroid derivatives	Estrane steroids			Down	neg
MN27347	1.51012	0.587505	0.0127525	621.305	[M-H]-	C29H51O12P	PI(20:3(8Z,11Z,14Z)/0:0)			Lipids and lipid-like molecules	Glycerophospholipids	Glycerophosphoinositols			Down	neg
MN3314	1.66903	0.622673	0.00658525	127.998	[M-H]-	C4H3NO4	(2S)-3,4-Dioxoazetidine-2-carboxylic acid	HMDB0258122		Organic acids and derivatives	Carboxylic acids and derivatives	Amino acids, peptides, and analogues			Down	neg
MN3706	1.04668	0.120259	0.02896	134.007	[M-H]-	C7H5NS	Isothiocyanatobenzene	HMDB0253699		Benzenoids	Benzene and substituted derivatives				Down	neg
MN3769	1.09167	0.874114	0.0431892	135.03	[M-H]-	C4H8O5	threonic acid	HMDB0000943	C01620	Organic oxygen compounds	Organooxygen compounds	Carbohydrates and carbohydrate conjugates			Down	neg
MN3951	1.75249	0.540389	0.00267738	138.056	[M-H]-	C7H9NO2	Ethyl 2-pyrrolecarboxylate	HMDB0059856		Organoheterocyclic compounds	Pyrroles	Pyrrole carboxylic acids and derivatives			Down	neg
MN4294	1.86653	0.556307	0.000748661	144.067	[M-H]-	C6H11NO3	(Isobutylamino)(oxo)acetic acid			Organic acids and derivatives	Carboxylic acids and derivatives	Amino acids, peptides, and analogues			Down	neg
MN4789	1.82131	0.392061	0.00178721	152.002	[M-H]-	C3H7NO4S	L-Cysteinesulfinic acid	HMDB0000996	C00606	Organic acids and derivatives	Carboxylic acids and derivatives	Amino acids, peptides, and analogues			Down	neg
MN4791	2.26457	0.521621	2.02569e-05	152.035	[M-H]-	C7H7NO3	6-Methoxy-pyridine-3-carboxylic acid	HMDB0059749		Organoheterocyclic compounds	Pyridines and derivatives	Pyridinecarboxylic acids and derivatives			Down	neg
MN5165	1.81167	0.623501	0.00192512	158.082	[M-H]-	C15H18N2O5	2-{(E)-[(6-Carboxyhexanoyl)hydrazono]methyl}benzoic acid			Benzenoids	Benzene and substituted derivatives	Benzoic acids and derivatives			Down	neg
MN5168	1.95246	0.479019	0.000749967	158.082	[M-H]-	C7H13NO3	Calystegine A7	HMDB0036384		Alkaloids and derivatives	Tropane alkaloids				Down	neg
MN5524	1.3435	0.635505	0.0388072	164.036	[M-H]-	C8H7NO3	10-Oxa-4-azatricyclo[5.2.1.0~2,6~]dec-8-ene-3,5-dione			Organoheterocyclic compounds	Isoindoles and derivatives	Isoindolines			Down	neg
MN5641	1.96209	0.646579	0.000715525	166.018	[M-H]-	C4H9NO4S	N-Methyl-N-(methylsulfonyl)glycine			Organic acids and derivatives	Carboxylic acids and derivatives	Amino acids, peptides, and analogues			Down	neg
MN5813	1.93077	0.628943	0.000437338	169.087	[M-H]-	C9H14O3	4-oxo-2E-nonenoic acid			Organic acids and derivatives	Keto acids and derivatives	Medium-chain keto acids and derivatives			Down	neg
MN5857	1.73618	0.679633	0.00250145	169.992	[M-H]-	C7H6ClNO2	4-Amino-2-chlorobenzoic acid	HMDB0246340		Benzenoids	Benzene and substituted derivatives	Benzoic acids and derivatives			Down	neg
MN5869	1.3674	0.752018	0.0136342	170.083	[M-H]-	C8H13NO3	N-Acetylisonipecotic acid			Organoheterocyclic compounds	Piperidines	Piperidinecarboxylic acids and derivatives			Down	neg
MN6254	1.71452	0.61779	0.00389181	176.039	[M-H]-	C6H11NO3S	N-Formyl-methionine	HMDB0001015	C03145	Organic acids and derivatives	Carboxylic acids and derivatives	Amino acids, peptides, and analogues			Down	neg
MN6497	1.44252	0.758078	0.0112026	180.067	[M-H]-	C9H11NO3	o-Tyrosine	HMDB0006050		Organic acids and derivatives	Carboxylic acids and derivatives	Amino acids, peptides, and analogues			Down	neg
MN6557	1.07709	0.241463	0.0222353	181.072	[M-H]-	C6H14O6	D-Sorbitol	HMDB0000247	C00794	Organic oxygen compounds	Organooxygen compounds	Carbohydrates and carbohydrate conjugates			Down	neg
MN7018	1.42479	0.869895	0.0387392	188.093	[M-H]-	C8H15NO4	2-Aminooctanedioic acid			Organic acids and derivatives	Carboxylic acids and derivatives	Amino acids, peptides, and analogues			Down	neg
MN7022	1.34844	0.735141	0.0171078	188.093	[M-H]-	C8H15NO4	2-hydroxyhexanoylglycine	HMDB0094719		Organic acids and derivatives	Carboxylic acids and derivatives	Amino acids, peptides, and analogues			Down	neg
MN7202	2.33434	0.332447	3.93828e-05	191.075	[M-H]-	C11H12O3	3-Allyl-4-hydroxy-5-methoxybenzaldehyde			Benzenoids	Phenols	Methoxyphenols			Down	neg
MN7497	1.79177	0.135369	0.00170031	196.011	[M-H]-	C3H8N3O5P	Phosphoguanidinoacetate	HMDB0003705	C03166	Organic acids and derivatives	Carboxylic acids and derivatives	Amino acids, peptides, and analogues			Down	neg
MN7659	1.02474	0.373079	0.0347759	199.037	[M-H]-	C11H8N2S	thienobenzodiazepine	HMDB0258987		Organosulfur compounds	Thioethers	Aryl thioethers			Down	neg
MN7769	1.90198	0.330219	0.000194023	200.987	[M-H]-	C7H6O5S	5-Formyl-2-hydroxybenzenesulfonic acid			Benzenoids	Benzene and substituted derivatives	Benzenesulfonic acids and derivatives			Down	neg
MN7828	2.29912	0.534592	4.1121e-06	202.018	[M-H]-	C7H9NO4S	Cystathionine ketimine	HMDB0002015		Organic acids and derivatives	Carboxylic acids and derivatives	Amino acids, peptides, and analogues			Down	neg
MN7836	1.59471	0.79903	0.0116034	202.109	[M-H]-	C9H17NO4	Methyl N-lactoylvalinate								Down	neg
MN7838	1.80104	0.705183	0.00164237	202.109	[M-H]-	C9H17NO4	1-Carboxyethylleucine	HMDB0240626		Organic acids and derivatives	Carboxylic acids and derivatives	Amino acids, peptides, and analogues			Down	neg
MN7938	1.16898	0.603349	0.0201779	204.031	[M-H]-	C10H7NO4	Xanthurenic acid	HMDB0000881	C02470	Organoheterocyclic compounds	Quinolines and derivatives	Quinoline carboxylic acids			Down	neg
MN8064	2.21249	0.565729	8.38628e-05	206.082	[M-H]-	C11H13NO3	N-ACETYL-L-PHENYLALANINE	HMDB0000512	C03519	Organic acids and derivatives	Carboxylic acids and derivatives	Amino acids, peptides, and analogues			Down	neg
MN8113	1.26094	0.43608	0.016826	207.012	[M-H]-	C10H8O3S	2-Naphthalenesulfonic acid	HMDB0255446	C16202	Benzenoids	Naphthalenes	Naphthalene sulfonic acids and derivatives			Down	neg
MN8123	1.55817	0.451447	0.0142293	207.077	[M-H]-	C10H12N2O3	N-Carbamoyl-L-phenylalanine			Organic acids and derivatives	Carboxylic acids and derivatives	Amino acids, peptides, and analogues			Down	neg
MN8185	1.53492	0.67607	0.0118914	208.062	[M-H]-	C16H16N2O6	2,6-DIMETHYL-5-METHOXYCARBONYL-4-(3-NITROPHENYL)-1,4-DIHYDROPYRIDINE-3-CARBOXYLIC ACID			Organoheterocyclic compounds	Pyridines and derivatives	Hydropyridines			Down	neg
MN8186	1.87621	0.417091	0.00115147	208.062	[M-H]-	C10H11NO4	4-[(S)-Amino(carboxy)methyl]-3-methylbenzoic acid	HMDB0254239		Organic acids and derivatives	Carboxylic acids and derivatives	Amino acids, peptides, and analogues			Down	neg
MN8188	1.68243	0.59125	0.0107975	208.065	[M-H]-	C7H15NO4S	MOPS	HMDB0254880		Organoheterocyclic compounds	Oxazinanes	Morpholines			Down	neg
MN8787	2.00168	0.260785	2.19215e-05	218.013	[M-H]-	C16H16O5	Shikonin		C17412	Benzenoids	Naphthalenes	Naphthoquinones			Down	neg
MN9012	2.19145	0.559591	0.000118129	222.078	[M-H]-	C11H13NO4	N-Acetyl-L-tyrosine	HMDB0000866	C01657	Organic acids and derivatives	Carboxylic acids and derivatives	Amino acids, peptides, and analogues			Down	neg
MN9013	1.67467	0.544506	0.00551387	222.081	[M-H]-	C11H13NO4	Salsolinol-1-carboxylic acid	HMDB0243842		Organoheterocyclic compounds	Tetrahydroisoquinolines				Down	neg
MN9463	1.72205	0.559986	0.00291832	231.077	[M-H]-	C12H12N2O3	N-Formyltryptophan			Organic acids and derivatives	Carboxylic acids and derivatives	Amino acids, peptides, and analogues			Down	neg
MP1005	1.48215	0.91228	0.0060231	86.0962	[M+H]+	C5H14N2	Cadaverine	HMDB0002322	C01672	Organic nitrogen compounds	Organonitrogen compounds	Amines			Down	pos
MP1006	1.50804	0.909362	0.00615976	86.0962	[M+H]+	C5H11N	Piperidine	HMDB0034301	C01746	Organoheterocyclic compounds	Piperidines				Down	pos
MP10252	1.75214	0.690402	0.000670709	233.113	[M+NH4]+	C9H16N2O5	Asp-Val	HMDB0028766		Organic acids and derivatives	Carboxylic acids and derivatives	Amino acids, peptides, and analogues			Down	pos
MP10325	1.45575	0.741262	0.00339778	234.206	[M+H]+	C12H27NO3	2-(Hydroxymethyl)-2-(octylamino)-1,3-propanediol								Down	pos
MP10488	1.35623	0.668204	0.011293	237.087	[M+H]+	C11H12N2O4	L-Formylkynurenine	HMDB0060485	C02700	Organic oxygen compounds	Organooxygen compounds	Carbonyl compounds			Down	pos
MP10495	1.43314	0.658034	0.00616416	237.124	[M+H]+	C12H16N2O3	Alanylphenylalanine	HMDB0028694		Organic acids and derivatives	Carboxylic acids and derivatives	Amino acids, peptides, and analogues			Down	pos
MP10569	1.33485	0.797066	0.0118902	238.107	[M+H]+	C12H15NO4	1-Carboxyethylphenylalanine	HMDB0240628		Organic acids and derivatives	Carboxylic acids and derivatives	Amino acids, peptides, and analogues			Down	pos
MP10653	1.17012	0.615381	0.0411159	239.15	[M+H]+	C10H22O6	Pentaethylene glycol	HMDB0256256		Organic oxygen compounds	Organooxygen compounds	Ethers			Down	pos
MP10765	1.17148	0.542139	0.019239	241.065	[M+H]+	C12H10F2O3	6,8-DIFLUORO-7-ETHOXY-4-METHYLCOUMARIN			Phenylpropanoids and polyketides	Coumarins and derivatives				Down	pos
MP10844	1.30149	0.68633	0.0167186	242.176	[M+H-H2O]+	C13H23NO3	N-[(3S)-2-Oxotetrahydro-3-furanyl]nonanamide								Down	pos
MP10858	1.28256	0.723786	0.0176563	242.284	[M+Na]+	C16H35N	HAD								Down	pos
MP10902	1.92059	0.786394	8.30787e-05	243.088	[M+ACN+H]+		LUMICHROME	HMDB0254199	C01727	Organoheterocyclic compounds	Pteridines and derivatives	Alloxazines and isoalloxazines			Down	pos
MP10908	1.54354	0.778032	0.0016788	243.134	[M+H-H2O]+	C11H18N2O4	3-(5-Isobutyl-3,6-dioxo-2-piperazinyl)propanoic acid								Down	pos
MP10997	1.2087	0.479848	0.0254939	244.191	[M+Na]+	C13H22O3	5-(6-hydroxy-6-methyloctyl)-2,5-dihydrofuran-2-one								Down	pos
MP11067	1.19368	0.78421	0.0287021	245.128	[M+H]+	C24H26N2O2	carmoxirole	HMDB0249686		Organoheterocyclic compounds	Indoles and derivatives	Indolecarboxylic acids and derivatives			Down	pos
MP11216	1.97801	0.621751	6.49738e-05	247.13	[2M+H]+	C10H18N2O5	Asp-Ile	HMDB0028756		Organic acids and derivatives	Carboxylic acids and derivatives	Amino acids, peptides, and analogues			Down	pos
MP11348	1.19793	0.834188	0.0306498	249.185	[M+H]+	C16H24O2	Furanofukinin	HMDB0036640		Lipids and lipid-like molecules	Prenol lipids	Sesquiterpenoids			Down	pos
MP1154	1.97127	0.594427	0.000143264	88.1123	[M+H]+	C5H13N	Isoamylamine	HMDB0031659	C02640	Organic nitrogen compounds	Organonitrogen compounds	Amines			Down	pos
MP11622	1.27999	0.784726	0.0129999	253.118	[M+H]+	C12H16N2O4	Phenylalanylserine	HMDB0029004		Organic acids and derivatives	Carboxylic acids and derivatives	Amino acids, peptides, and analogues			Down	pos
MP12178	1.69891	0.758535	0.000530681	261.145	[M+H]+	C11H20N2O5	Glu-Leu	HMDB0028823		Organic acids and derivatives	Carboxylic acids and derivatives	Amino acids, peptides, and analogues			Down	pos
MP12254	1.88444	0.483894	0.000143113	262.119	[M+Na]+	C13H17N3O4	gly-gly-phe			Organic acids and derivatives	Carboxylic acids and derivatives	Amino acids, peptides, and analogues			Down	pos
MP12255	1.43385	0.838228	0.00934245	262.128	[M+H]+	C11H19NO6	Methylmalonylcarnitine	HMDB0240781		Lipids and lipid-like molecules	Fatty Acyls	Fatty acid esters			Down	pos
MP12268	1.78001	0.563098	0.000192883	262.238	[M+H]+	C14H31NO3	2-(Dipentylamino)-2-(hydroxymethyl)-1,3-propanediol								Down	pos
MP12579	1.21665	0.805046	0.0144759	267.134	[M+ACN+H]+	C13H18N2O4	phe-thr	HMDB0029005		Organic acids and derivatives	Carboxylic acids and derivatives	Amino acids, peptides, and analogues			Down	pos
MP12719	1.69476	0.404698	0.000922875	269.129	[M+H]+	C11H16N4O4	Hydroxyprolyl-Histidine	HMDB0028865		Organic acids and derivatives	Carboxylic acids and derivatives	Amino acids, peptides, and analogues			Down	pos
MP12792	1.16791	0.75411	0.0291928	270.279	[M+H]+	C17H37NO2	(2S,3R)-2-Amino-1,3-heptadecanediol								Down	pos
MP12933	1.17547	0.691089	0.0451299	272.259	[M+H]+	C16H33NO2	Myristoyl-EA			Organic nitrogen compounds	Organonitrogen compounds	Amines			Down	pos
MP12988	1.1371	0.745604	0.0310264	273.09	[M+H]+	C19H12O2	alpha-Naphthoflavone	HMDB0247291		Phenylpropanoids and polyketides	Flavonoids	Flavones			Down	pos
MP13193	1.47599	0.586154	0.00885205	276.155	[M+H]+	C10H21N5O4	Arginylthreonine	HMDB0028719		Organic acids and derivatives	Carboxylic acids and derivatives	Amino acids, peptides, and analogues			Down	pos
MP13199	1.13905	0.797199	0.0426221	276.181	[M+H]+	C13H25NO5	3-Hydroxyhexanoylcarnitine	HMDB0013131		Lipids and lipid-like molecules	Fatty Acyls	Fatty acid esters			Down	pos
MP13466	1.60908	0.772664	0.00251775	280.139	[M+H]+	C11H21NO7	Fructosylvaline	HMDB0252496		Organic acids and derivatives	Carboxylic acids and derivatives	Amino acids, peptides, and analogues			Down	pos
MP13467	1.72402	0.767336	0.000957782	280.139	[M+H]+	C11H21NO7	N-(1-Deoxy-1-fructosyl)valine	HMDB0037844		Organic acids and derivatives	Carboxylic acids and derivatives	Amino acids, peptides, and analogues			Down	pos
MP13529	1.91784	0.625765	0.000104009	281.114	[M+H]+	C13H16N2O5	ASP-PHE	HMDB0000706		Organic acids and derivatives	Carboxylic acids and derivatives	Amino acids, peptides, and analogues			Down	pos
MP13703	1.06706	0.79022	0.0450335	283.263	[M+H]+	C18H34O2	cis-Vaccenic acid	HMDB0240219	C21944	Lipids and lipid-like molecules	Fatty Acyls	Fatty acids and conjugates			Down	pos
MP13812	1.11837	0.61661	0.0319861	285.076	[M+H]+	C16H12O5	wogonin		C10197	Phenylpropanoids and polyketides	Flavonoids	O-methylated flavonoids			Down	pos
MP14036	1.79026	0.755529	0.000409869	288.075	[M+ACN+H]+	C17H9N3O2	5-(1,3-dioxo-1,3-dihydro-2H-isoindol-2-yl)-1H-indole-3-carbonitrile			Organoheterocyclic compounds	Isoindoles and derivatives	Isoindolines			Down	pos
MP14061	1.78535	0.608177	0.000620793	288.29	[M+H]+	C17H34O2	Methyl palmitate	HMDB0061859	C16995	Lipids and lipid-like molecules	Fatty Acyls	Fatty acid esters			Down	pos
MP14257	1.08001	0.660299	0.0399808	291.146	[2M+H]+	C14H18N4O3	Trimethoprim	HMDB0014583	C01965	Benzenoids	Phenol ethers	Anisoles			Down	pos
MP14436	1.92008	0.716016	0.000191947	294.155	[M+H]+	C12H23NO7	N-(1-Deoxy-1-fructosyl)isoleucine	HMDB0039780		Organic oxygen compounds	Organooxygen compounds	Alcohols and polyols			Down	pos
MP14498	1.08287	0.836372	0.0262538	295.13	[M+H]+	C14H18N2O5	Phe-glu	HMDB0028994		Organic acids and derivatives	Carboxylic acids and derivatives	Amino acids, peptides, and analogues			Down	pos
MP14508	1.34695	0.761706	0.0155837	295.227	[M+H]+	C18H30O3	13-KODE	HMDB0004668	C14765	Lipids and lipid-like molecules	Fatty Acyls	Lineolic acids and derivatives			Down	pos
MP14556	1.17815	0.384654	0.0249426	296.066	[M+CH3OH+H]+	C8H20NO6P	L-alpha-Glycerylphosphorylcholine	HMDB0000086	C00670	Lipids and lipid-like molecules	Glycerophospholipids	Glycerophosphocholines			Down	pos
MP14628	1.57252	0.687462	0.0012274	297.108	[M+H]+	C13H16N2O6	Asp-Tyr	HMDB0028765		Organic acids and derivatives	Carboxylic acids and derivatives	Amino acids, peptides, and analogues			Down	pos
MP14859	1.8724	0.527826	0.000654226	300.291	[M+H]+	C18H37NO2	Palmitylethanolamide	HMDB0002100	C16512	Organic acids and derivatives	Carboximidic acids and derivatives	Carboximidic acids			Down	pos
MP14929	1.39355	0.73655	0.00803088	301.216	[M+H-H2O]+	C23H40O7	Prostaglandin F2alpha-1-glyceryl ester			Lipids and lipid-like molecules	Fatty Acyls	Eicosanoids			Down	pos
MP15185	1.67659	0.491675	0.00234553	305.248	[M+H-H2O]+	C20H32O2	Arachidonic acid	HMDB0001043	C00219	Lipids and lipid-like molecules	Fatty Acyls	Fatty acids and conjugates			Down	pos
MP15433	1.64568	0.80461	0.00170589	309.165	[M+H]+	C12H24N2O7	Fructoselysine	HMDB0252495	C16488	Organic acids and derivatives	Carboxylic acids and derivatives	Amino acids, peptides, and analogues			Down	pos
MP15555	1.67444	0.758355	0.000606865	311.124	[M+H]+	C14H18N2O6	glu-tyr	HMDB0028831		Organic acids and derivatives	Carboxylic acids and derivatives	Amino acids, peptides, and analogues			Down	pos
MP15712	1.19753	0.642078	0.0282435	313.275	[M+H]+	C37H68O5	1-Hydroxy-3-(palmitoyloxy)-2-propanyl (9Z,12Z)-9,12-octadecadienoate								Down	pos
MP15791	1.68309	0.534427	0.00157857	314.305	[M+H]+	C19H39NO2	(R)-palmitic monoisopropanolamide			Lipids and lipid-like molecules	Fatty Acyls	Fatty amides			Down	pos
MP16142	1.54215	0.720022	0.00278312	319.227	[M+H]+	C20H32O4	Prostaglandin F2alpha 1,11-lactone			Lipids and lipid-like molecules	Fatty Acyls	Eicosanoids			Down	pos
MP16194	1.00427	0.830089	0.0471952	320.124	[M+H]+	C15H17N3O5	trp-asp	HMDB0029079		Organic acids and derivatives	Carboxylic acids and derivatives	Amino acids, peptides, and analogues			Down	pos
MP16476	1.49639	0.737949	0.00929696	324.29	[M+H]+	C20H37NO2	Linoleoyl ethanolamide	HMDB0012252		Organic nitrogen compounds	Organonitrogen compounds	Amines			Down	pos
MP16532	1.07719	0.913466	0.0470023	325.16	[M+ACN+H]+	C12H24N2O8	5-(D-Galactopyranosyloxy)-L-lysine								Down	pos
MP16611	1.74702	0.575127	0.0020931	326.306	[M+NH4]+	C20H39NO2	Oleoylethanolamide	HMDB0002088	C20792	Organic nitrogen compounds	Organonitrogen compounds	Amines			Down	pos
MP16646	2.01441	0.638834	7.13504e-05	327.007	[M+H]+	C9H18Cl3O4P	TRIS(3-CHLOROPROPYL)PHOSPHATE			Organic acids and derivatives	Organic phosphoric acids and derivatives	Phosphate esters			Down	pos
MP16724	1.93659	0.591288	0.000131841	328.138	[M+H]+	C15H21NO7	N-(1-Deoxy-1-fructosyl)phenylalanine	HMDB0037846		Organic acids and derivatives	Carboxylic acids and derivatives	Amino acids, peptides, and analogues			Down	pos
MP16811	1.42242	0.632047	0.01343	329.248	[M+Na]+	C22H32O2	Docosahexaenoic acid	HMDB0002183	C06429	Lipids and lipid-like molecules	Fatty Acyls	Fatty acids and conjugates			Down	pos
MP16875	2.00402	0.57753	3.43346e-05	330.301	[M+H]+	C19H39NO3	Penaresidin B			Organoheterocyclic compounds	Azetidines				Down	pos
MP16945	1.32576	0.733467	0.0105505	331.285	[M+H]+	C19H38O4	2-Palmitoylglycerol	HMDB0011533		Lipids and lipid-like molecules	Glycerolipids	Monoradylglycerols			Down	pos
MP17081	1.14886	0.613126	0.0225977	333.193	[M+H]+	C16H28O7	(1S,2S,4S,5S)-2,4-Thujanediol 4-O-beta-D-Glucopyranoside	HMDB0033644		Lipids and lipid-like molecules	Prenol lipids	Terpene glycosides			Down	pos
MP17133	1.63955	0.138256	0.00114924	334.076	[M+Na]+	C16H10F3N3O2	5-phenyl-1-[3-(trifluoromethyl)phenyl]-1H-1,2,3-triazole-4-carboxylic acid			Organoheterocyclic compounds	Azoles	Triazoles			Down	pos
MP17139	1.1102	0.753852	0.0275622	334.14	[M+H]+	C16H19N3O5	Tryptophyl-Glutamate	HMDB0029082		Organic acids and derivatives	Carboxylic acids and derivatives	Amino acids, peptides, and analogues			Down	pos
MP17235	1.42907	0.704299	0.00733473	335.243	[M+H]+	C16H32N4O2	3,3'-(1,4-Cyclohexanediyl)bis(1,1-diethylurea)								Down	pos
MP17365	1.12157	0.894646	0.0453858	337.199	[M+H]+	C20H29ClO2	Methylclostebol			Lipids and lipid-like molecules	Steroids and steroid derivatives	Androstane steroids			Down	pos
MP17371	1.52616	0.739984	0.00251387	337.238	[M+H]+	C20H32O4	(5Z,9alpha,11alpha,13E,15S)-9,11-Dihydroxy-1,15-epoxyprosta-5,13-dien-1-one								Down	pos
MP17543	2.0241	0.166099	0.000162678	340.126	[M+H]+	C13H17N5O6	Loxoribine	HMDB0254180		Nucleosides, nucleotides, and analogues	Purine nucleosides				Down	pos
MP17764	1.59408	0.518739	0.00416152	343.226	[M+H]+	C22H30O3	16,17-epoxy-DHA			Lipids and lipid-like molecules	Fatty Acyls	Fatty acids and conjugates			Down	pos
MP17816	1.92117	0.72036	0.000134276	344.134	[M+H]+	C15H21NO8	N-(1-Deoxy-1-fructosyl)tyrosine	HMDB0037845		Organic acids and derivatives	Carboxylic acids and derivatives	Amino acids, peptides, and analogues			Down	pos
MP18029	1.26537	0.469345	0.0141831	347.123	[M+H]+	C22H18O4	o-Cresolphthalein	HMDB0255844		Organoheterocyclic compounds	Benzofurans	Benzofuranones			Down	pos
MP18115	1.66515	0.621517	0.00321245	348.289	[M+H]+	C22H37NO2	Arachidonoyl Ethanolamide	HMDB0004080	C11695	Organic nitrogen compounds	Organonitrogen compounds	Amines			Down	pos
MP18989	1.05615	0.827522	0.0417356	361.274	[M+ACN+H]+	C23H36O3	2-Oxiranylmethyl (5Z,8Z,11Z,14Z)-5,8,11,14-icosatetraenoate								Down	pos
MP1935	1.21781	0.448485	0.0392961	101.071	[M+H]+	C4H10N2O2	Threoninamide			Organic acids and derivatives	Carboxylic acids and derivatives	Amino acids, peptides, and analogues			Down	pos
MP19649	1.31751	0.595725	0.0118726	371.207	[M+H]+	C15H26N6O5	his-ser-lys			Organic acids and derivatives	Carboxylic acids and derivatives	Amino acids, peptides, and analogues			Down	pos
MP19862	1.21045	0.512643	0.0384889	374.362	[M+CH3OH+H]+	C28H57NO8	21-Amino-3,20-dihydroxy-2-docosanyl hexopyranoside								Down	pos
MP19893	1.24958	0.869483	0.0189217	375.131	[M+H]+	C16H22O10	Swertiamarin	HMDB0258644	C09800	Organic oxygen compounds	Organooxygen compounds	Carbohydrates and carbohydrate conjugates			Down	pos
MP19911	2.12294	0.0129772	6.56812e-05	375.275	[2M+Na]+	C21H34N4O2	[(2R,4S,5R)-5-(3-Cyclopentyl-1-methyl-1H-pyrazol-5-yl)-1-azabicyclo[2.2.2]oct-2-yl]methyl isopropylcarbamate								Down	pos
MP21031	2.29501	0.0028806	1.4611e-06	391.27	[M+H]+	C26H34N2O	Cyclohexyl fentanyl			Organoheterocyclic compounds	Piperidines	Fentanyls			Down	pos
MP21033	2.19374	0.0555505	9.16023e-06	391.27	[M+NH4]+	C26H34N2O	(3s,5s,7s)-Adamantan-1-yl[1-(1-methyl-3-azepanyl)-1H-indol-3-yl]methanone								Down	pos
MP21522	1.00396	0.852847	0.0459859	398.241	[M+Na]+	C23H31N3O3	ethyl 1-{[1-benzyl-3-(tert-butyl)-1H-pyrazol-5-yl]carbonyl}-4-piperidinecarboxylate			Organoheterocyclic compounds	Piperidines	Piperidinecarboxylic acids and derivatives			Down	pos
MP21601	1.61555	0.302505	0.00452285	399.308	[M+Na]+	C23H42O5	OAG			Lipids and lipid-like molecules	Glycerolipids	Diradylglycerols			Down	pos
MP22804	1.16808	0.290764	0.0449681	417.287	[M+ACN+H]+	C22H41O5P	(2-Hydroxy-2-oxido-1,2-oxaphospholan-5-yl)methyl (9Z)-9-octadecenoate								Down	pos
MP24131	1.26943	0.438056	0.0182118	437.194	[M+H]+	C26H28O6	4,6'-Epoxyorotiniflavan-4-ol								Down	pos
MP25365	1.78381	0.375216	0.000397551	457.351	[M+H]+	C30H48O3	Ganodermanondiol	HMDB0033020		Lipids and lipid-like molecules	Prenol lipids	Triterpenoids			Down	pos
MP2563	1.3796	0.890132	0.00617475	114.017	[M+H]+	C4H3NO3	2-Nitrofuran	HMDB0245258	C14414	Organoheterocyclic compounds	Furans	Nitrofurans			Down	pos
MP25887	1.3299	0.689898	0.0131892	466.196	[M+H]+	C25H27N3O6	Biotripyrrin-b	HMDB0003324		Organoheterocyclic compounds	Pyrroles	Substituted pyrroles			Down	pos
MP26471	1.28252	0.753676	0.0163961	476.274	[M+Na]+	C21H44NO7P	1-Palmitoyl-2-hydroxy-sn-glycero-3-PE			Lipids and lipid-like molecules	Glycerophospholipids	Glycerophosphoethanolamines			Down	pos
MP28124	1.64993	0.312104	0.00267797	504.307	[M+ACN+H]+	C23H48NO7P	1-stearoyl-sn-glycero-3-phosphoethanolamine	HMDB0011130		Lipids and lipid-like molecules	Glycerophospholipids	Glycerophosphoethanolamines			Down	pos
MP28985	1.33678	0.894313	0.0128745	520.34	[M+ACN+H]+	C26H50NO7P	(2S)-3-Hydroxy-2-[(9Z,12Z)-9,12-octadecadienoyloxy]propyl 2-(trimethylammonio)ethyl phosphate								Down	pos
MP29177	1.51811	0.745329	0.00279692	524.371	[M+H]+	C26H54NO7P	LysoPC(0:0/18:0)	HMDB0011128		Lipids and lipid-like molecules	Glycerophospholipids	Glycerophosphocholines			Down	pos
MP29288	1.18898	0.835803	0.0215176	526.294	[M+H]+	C27H44NO7P	LysoPE(0:0/22:6(4Z,7Z,10Z,13Z,16Z,19Z))	HMDB0011496		Lipids and lipid-like molecules	Glycerophospholipids	Glycerophosphoethanolamines			Down	pos
MP29509	1.10863	0.793665	0.031699	530.325	[M+H]+	C27H48NO7P	LysoPE(0:0/22:4(7Z,10Z,13Z,16Z))	HMDB0011493		Lipids and lipid-like molecules	Glycerophospholipids	Glycerophosphoethanolamines			Down	pos
MP29943	1.29995	0.235909	0.0257029	538.387	[M+H]+	C27H56NO7P	PC(O-16:0/3:0)			Lipids and lipid-like molecules	Glycerophospholipids	Glycerophosphocholines			Down	pos
MP3009	2.0294	0.4007	1.33708e-05	122.097	[M+NH4]+	C8H11N	Phenethylamine	HMDB0012275	C05332	Benzenoids	Benzene and substituted derivatives	Phenethylamines			Down	pos
MP30138	1.34487	0.819236	0.0111062	542.325	[M+H]+	C28H48NO7P	LysoPC(20:5(5Z,8Z,11Z,14Z,17Z)/0:0)	HMDB0010397	C04230	Lipids and lipid-like molecules	Glycerophospholipids	Glycerophosphocholines			Down	pos
MP30244	2.07001	0.694634	4.74517e-05	544.34	[M+H]+	C28H50NO7P	LysoPC(20:4(8Z,11Z,14Z,17Z)/0:0)	HMDB0010396	C04230	Lipids and lipid-like molecules	Glycerophospholipids	Glycerophosphocholines			Down	pos
MP30292	1.67372	0.521598	0.000670546	545.401	[M+Na]+	C28H58O8	Poly THF n7			Organic oxygen compounds	Organooxygen compounds	Ethers			Down	pos
MP30342	1.42895	0.836052	0.00977848	546.357	[M+H]+	C28H52NO7P	LysoPC(20:3(8Z,11Z,14Z)/0:0)	HMDB0010394		Lipids and lipid-like molecules	Glycerophospholipids	Glycerophosphocholines			Down	pos
MP3057	1.16525	0.779854	0.0193182	123.04	[M+Na]+	C9H12O4	asperlactone			Organoheterocyclic compounds	Dihydrofurans	Furanones			Down	pos
MP3058	1.47084	0.90328	0.00312824	123.055	[M+H]+	C6H6N2O	Nicotinamide	HMDB0001406	C00153	Organoheterocyclic compounds	Pyridines and derivatives	Pyridinecarboxylic acids and derivatives			Down	pos
MP31146	1.48681	0.440739	0.00784695	563.267	[M+H]+	C34H34N4O4	Protoporphyrin IX	HMDB0000241	C02191	Organoheterocyclic compounds	Tetrapyrroles and derivatives	Porphyrins			Down	pos
MP31370	1.82597	0.725906	0.000241639	568.339	[M+H]+	C30H50NO7P	LysoPC(22:6(4Z,7Z,10Z,13Z,16Z,19Z)/0:0)	HMDB0010404	C04230	Lipids and lipid-like molecules	Glycerophospholipids	Glycerophosphocholines			Down	pos
MP32428	1.58661	0.689512	0.00224801	589.431	[M+Na]+	C15H32FO2P	IDFP			Organic acids and derivatives	Organic phosphonic acids and derivatives	Phosphonic acid esters			Down	pos
MP3369	1.10257	0.766189	0.0277233	128.019	[M+H]+	C5H5NOS	Penem	HMDB0256222		Organoheterocyclic compounds	Lactams	Beta lactams			Down	pos
MP3503	1.42358	0.893984	0.00560146	130.065	[M+H]+	C6H11NS	Thiazole, 4,5-dihydro-2,4,4-trimethyl-	HMDB0249392		Organoheterocyclic compounds	Azolines	Thiazolines			Down	pos
MP3507	1.72546	0.505628	0.000568618	130.086	[M+ACN+H]+	C8H13NO3	1-Acetamidocyclopentanecarboxylic acid			Organic acids and derivatives	Carboxylic acids and derivatives	Amino acids, peptides, and analogues			Down	pos
MP370	1.74099	0.549728	0.00029418	76.0759	[M+H]+	C3H9NO	Trimethylamine N-oxide	HMDB0000925	C01104	Organic nitrogen compounds	Organonitrogen compounds	Aminoxides			Down	pos
MP37580	1.15998	0.462059	0.0345574	716.551	[M+H]+	C40H78NO7P	PE(O-18:0/17:2(9Z,12Z))			Lipids and lipid-like molecules	Glycerophospholipids	Glycerophosphoethanolamines			Down	pos
MP3774	1.06177	0.696594	0.0465085	134.027	[M+Na]+	C4H7NO2S	Timonacic	HMDB0258979		Organic acids and derivatives	Carboxylic acids and derivatives	Amino acids, peptides, and analogues			Down	pos
MP41032	1.06737	0.0473947	0.036678	817.584	[2M+H]+	C24H40O5	(R)-4-((3S,5R,6S,7S,8S,9S,10R,13R,14S,17R)-3,6,7-trihydroxy-10,13-dimethylhexadecahydro-1H-cyclopenta[a]phenanthren-17-yl)pentanoic acid			Lipids and lipid-like molecules	Steroids and steroid derivatives	Bile acids, alcohols and derivatives			Down	pos
MP4306	1.43954	0.573645	0.0155974	141.958	[M+H]+		1,N6-Etheno-adenine	HMDB0244259		Organoheterocyclic compounds	Imidazopyrimidines	Purines and purine derivatives			Down	pos
MP4576	1.10191	0.932713	0.0396694	146.06	[M+H]+	C9H7NO	3-Formylindole	HMDB0029737	C08493	Organoheterocyclic compounds	Indoles and derivatives	Indoles			Down	pos
MP4830	1.89305	0.0962953	5.26903e-05	150.041	[M+H]+	C5H11NS2	Diethyldithiocarbamic acid	HMDB0251244	C19150	Organosulfur compounds					Down	pos
MP4899	1.36633	0.82429	0.00838823	151.096	[M+H]+	C6H14O4	Triethylene glycol	HMDB0259193		Organic oxygen compounds	Organooxygen compounds	Ethers			Down	pos
MP4965	2.20777	0.224365	7.28782e-06	152.016	[M+H]+	C7H5NOS	2(3H)-Benzothiazolone	HMDB0249030		Organoheterocyclic compounds	Benzothiazoles				Down	pos
MP5467	1.62029	0.454041	0.0026757	160.097	[M+H]+	C7H13NO3	(2R,3S)-3-Hydroxy-1,1-dimethylpyrrolidin-1-ium-2-carboxylate	HMDB0242121		Organic acids and derivatives	Carboxylic acids and derivatives	Amino acids, peptides, and analogues			Down	pos
MP5717	1.25003	0.813537	0.016478	164.057	[M+Na]+	C6H5N5O	pterin	HMDB0000802	C00715	Organoheterocyclic compounds	Pteridines and derivatives	Pterins and derivatives			Down	pos
MP5834	2.06875	0.44419	2.73888e-05	166.053	[M+CH3OH+H]+	C5H11NO3S	L-Methionine sulfoxide	HMDB0002005	C02989	Organic acids and derivatives	Carboxylic acids and derivatives	Amino acids, peptides, and analogues			Down	pos
MP5992	1.36174	0.427842	0.0145618	168.077	[M+H]+	C7H9N3O2	(S)-Spinacine	HMDB0029873		Organic acids and derivatives	Carboxylic acids and derivatives	Amino acids, peptides, and analogues			Down	pos
MP6049	2.20953	0.580681	1.8709e-05	169.061	[M+H]+	C7H8N2O3	2-Methoxy-5-nitro-4-icoline								Down	pos
MP6231	1.66019	0.619592	0.000540606	172.007	[M+H]+	C6H3ClFN3	6-Chloro-8-fluoro[1,2,4]triazolo[4,3-a]pyridine			Organoheterocyclic compounds	Triazolopyridines				Down	pos
MP6630	1.20152	0.266374	0.0187204	178.086	[M+H]+	C10H11NO2	1,2,3,4-Tetrahydroisoquinoline-1-carboxylic acid	HMDB0246650		Organoheterocyclic compounds	Tetrahydroisoquinolines				Down	pos
MP6633	1.58764	0.67628	0.00173376	178.099	[M+ACN+H]+	C9H11N3O	Nitrosonornicotine	HMDB0041940	C16452	Organoheterocyclic compounds	Pyridines and derivatives	Pyrrolidinylpyridines			Down	pos
MP698	2.07737	0.105566	5.17298e-05	81.0172	[M+H]+	C2H5ClO	Chloromethyl methyl ether	HMDB0031332	C19160	Organic oxygen compounds	Organooxygen compounds	Ethers			Down	pos
MP7159	1.23885	0.777945	0.0360565	186.054	[M+H]+	C8H11NO2S	5-(2-Hydroxyethyl)-4-methylthiazole acetate	HMDB0032986		Organoheterocyclic compounds	Azoles	Thiazoles			Down	pos
MP7253	1.14411	0.490533	0.0367632	187.144	[M+H]+	C9H18N2O2	1-Hydroxy-2,2,5,5-tetramethylpyrrolidine-3-carboxamide	HMDB0243894		Organoheterocyclic compounds	Pyrrolidines	Pyrrolidine carboxylic acids and derivatives			Down	pos
MP7296	1.20734	0.932781	0.029788	188.07	[M+H]+	C13H14N2O2	1-methyl-1,2,3,4-tetrahydro-beta-carboline-3-carboxylic acid	HMDB0037942		Alkaloids and derivatives	Harmala alkaloids				Down	pos
MP7365	1.50334	0.761497	0.00262713	189.123	[M+H]+	C8H16N2O3	Gly-Leu	HMDB0000759	C02155	Organic acids and derivatives	Carboxylic acids and derivatives	Amino acids, peptides, and analogues			Down	pos
MP7367	1.32363	0.727657	0.00802774	189.123	[2M+Na]+	C8H16N2O3	Leucylglycine	HMDB0028929		Organic acids and derivatives	Carboxylic acids and derivatives	Amino acids, peptides, and analogues			Down	pos
MP7368	1.21595	0.895979	0.0310563	189.16	[M+H]+	C9H20N2O2	NEPSILON,NEPSILON,NEPSILON-TRIMETHYLLYSINE			Organic acids and derivatives	Carboxylic acids and derivatives	Amino acids, peptides, and analogues			Down	pos
MP7438	1.36714	0.737251	0.0126855	190.107	[M+H]+	C8H15NO4	1-hydroxyhexanoylglycine	HMDB0094718		Organic acids and derivatives	Carboxylic acids and derivatives	Amino acids, peptides, and analogues			Down	pos
MP7569	1.05961	0.797432	0.0414946	192.138	[M+H]+	C12H17NO	N,N-Diethyl-2-methylbenzamide	HMDB0255253		Benzenoids	Benzene and substituted derivatives	Benzoic acids and derivatives			Down	pos
MP78	1.13471	0.786696	0.022527	71.0293	[M+H]+	C2H2N2O	1,3,4-Oxadiazole	HMDB0244181		Organoheterocyclic compounds	Azoles	Oxadiazoles			Down	pos
MP7935	1.53418	0.567466	0.00392045	198.022	[M+H]+	C7H9N3OS2	N1-methyl-2-(3-thienylcarbonyl)hydrazine-1-carbothioamide								Down	pos
MP8090	1.53874	0.7311	0.00215075	200.201	[M+H]+	C12H25NO	Dodecanamide	HMDB0251566	C13831	Lipids and lipid-like molecules	Fatty Acyls	Fatty amides			Down	pos
MP8152	1.5785	0.298924	0.00346968	201.16	[M+CH3OH+H]+	C10H20N2O2	4-(N-Boc-Amino)piperidine			Organoheterocyclic compounds	Piperidines				Down	pos
MP8211	1.34549	0.69574	0.0198042	202.144	[M+H]+	C10H19NO3	2-Acetamidooctanoic acid			Organic acids and derivatives	Carboxylic acids and derivatives	Amino acids, peptides, and analogues			Down	pos
MP8268	1.89668	0.145154	0.00019405	203.085	[M+H]+	C16H10	Fluoranthene	HMDB0252354	C19425	Benzenoids	Naphthalenes				Down	pos
MP8277	1.72825	0.802682	0.00178992	203.14	[M+H]+	C9H18N2O3	Alanylnorleucine								Down	pos
MP8323	2.12819	0.805366	1.51204e-05	204.123	[M+H]+	C9H17NO4	Diethyl glutamate			Organic acids and derivatives	Carboxylic acids and derivatives	Amino acids, peptides, and analogues			Down	pos
MP8324	1.57886	0.75065	0.00231964	204.123	[M+H]+	C9H17NO4	N-Lactoylleucine	HMDB0062176		Organic acids and derivatives	Carboxylic acids and derivatives	Amino acids, peptides, and analogues			Down	pos
MP8380	1.32542	0.923189	0.0147354	205.097	[M+NH4]+	C13H14N2O3	DL-N-Acetyltryptophan			Organic acids and derivatives	Carboxylic acids and derivatives	Amino acids, peptides, and analogues			Down	pos
MP8388	1.16397	0.748463	0.0344943	205.108	[2M+NH4]2+	C19H28N4O6	phe-asp-lys			Organic acids and derivatives	Peptidomimetics	Hybrid peptides			Down	pos
MP8564	2.01142	0.520139	0.000118964	208.097	[M+H]+	C11H13NO3	N-Acetyl-DL-phenylalanine	HMDB0255056		Organic acids and derivatives	Carboxylic acids and derivatives	Amino acids, peptides, and analogues			Down	pos
MP8633	1.69891	0.735782	0.000510149	209.092	[M+NH4]+	C10H12N2O3	L-Kynurenine	HMDB0000684	C00328	Organic oxygen compounds	Organooxygen compounds	Carbonyl compounds			Down	pos
MP8645	1.22761	0.502563	0.0208661	209.154	[M+H]+	C13H22O3	5-(7-Hydroxy-6-methyloctyl)-2(5H)-furanone								Down	pos
MP8777	1.56036	0.681377	0.00204752	211.144	[2M+Na]+	C11H18N2O2	Cyclo(leucylprolyl)	HMDB0034276		Organic acids and derivatives	Carboxylic acids and derivatives	Amino acids, peptides, and analogues			Down	pos
MP8822	1.62151	0.00680553	0.00398448	212.02	[M+H]+	C7H2F5NO	2,3,4,5,6-Pentafluorobenzamide	HMDB0245431		Benzenoids	Benzene and substituted derivatives	Benzoic acids and derivatives			Down	pos
MP8963	1.71265	0.533559	0.000940325	214.217	[M+H]+	C13H27NO	Tridecanamide			Lipids and lipid-like molecules	Fatty Acyls	Fatty amides			Down	pos
MP9080	1.0436	0.761127	0.0477296	216.123	[M+H]+	C10H17NO4	5-hydroxyoct-2-enoylglycine	HMDB0094760		Organic acids and derivatives	Carboxylic acids and derivatives	Amino acids, peptides, and analogues			Down	pos
MP9143	1.22776	0.651444	0.0334205	217.097	[M+H]+	C12H12N2O2	2,3,4,9-Tetrahydro-1H-beta-carboline-3-carboxylic acid			Organoheterocyclic compounds	Indoles and derivatives	Pyridoindoles			Down	pos
MP9301	1.62225	0.787405	0.00257612	219.134	[M+H]+	C9H18N2O4	D-Seryl-L-leucine								Down	pos
MP9600	1.3466	0.800849	0.00679028	223.108	[M+H]+	C11H14N2O3	Glycyl-D-phenylalanine	HMDB0028848		Organic acids and derivatives	Carboxylic acids and derivatives	Amino acids, peptides, and analogues			Down	pos
MP9676	1.26851	0.811773	0.0240085	224.113	[M+H]+	C14H13N3	5,7-dimethyl-2-phenylpyrazolo[1,5-a]pyrimidine			Organoheterocyclic compounds	Azoles	Pyrazoles			Down	pos
MP9746	1.5345	0.896214	0.0019472	225.197	[M+H]+	C13H24N2O	1,3-Dicyclohexylurea	HMDB0244166		Organic acids and derivatives	Organic carbonic acids and derivatives	Ureas			Down	pos
MP9786	1.70722	0.0312693	0.000939809	225.999	[M+H]+	C11H11NO2S2	Ethyl 5'-amino-2,3'-bithiophene-4'-carboxylate			Organoheterocyclic compounds	Bi- and oligothiophenes				Down	pos
MP9811	2.25966	0.0791126	1.35987e-05	226.159	[M+H]+	C10H19N5O	Secbumetone			Organoheterocyclic compounds	Triazines	1,3,5-triazines			Down	pos
MP9856	1.50606	0.169207	0.00458665	227.082	[M+H]+	C8H10N4O4	5-Acetylamino-6-formylamino-3-methyluracil	HMDB0011105	C16365	Organoheterocyclic compounds	Diazines	Pyrimidines and pyrimidine derivatives			Down	pos
MP9921	1.25857	0.00324674	0.0309415	228.015	[M+H]+	C9H6O2S2	2,2'-bithiophene-5-carboxylic acid			Organoheterocyclic compounds	Bi- and oligothiophenes				Down	pos
MP9933	1.76102	0.468092	0.000278873	228.135	[M+H]+	C15H17NO	2-(Benzylamino)-1-phenylethanol			Benzenoids	Benzene and substituted derivatives	Phenylmethylamines			Down	pos
MP9934	1.99188	0.376678	1.81093e-05	228.135	[M+H]+	C10H19N3O4	Gly-Gly-Leu			Organic acids and derivatives	Carboxylic acids and derivatives	Amino acids, peptides, and analogues			Down	pos
MN10090	1.04752	1.37879	0.047464	243.135	[M-H]-	C16H20O2	6E,8E,12E,14E-Hexadecatetraen-10-ynoic acid			Lipids and lipid-like molecules	Fatty Acyls	Fatty acids and conjugates			Up	neg
MN10092	1.80168	1.12834	0.0008431	243.16	[M-H]-	C13H24O4	Brassylic acid	HMDB0002327		Lipids and lipid-like molecules	Fatty Acyls	Fatty acids and conjugates			Up	neg
MN10139	2.0543	3.1002	0.000199726	244.102	[M-H]-	C13H15N3O2	2-Cyclohexyl-6-nitro-1H-benzimidazole			Organoheterocyclic compounds	Benzimidazoles		Indoles and derivatives	Indolecarboxylic acids and derivatives	Up	neg
MN10215	1.40098	1.35724	0.0118196	245.14	[M-H]-	C12H22O5	3-Hydroxydodecanedioic acid	HMDB0000413		Organic acids and derivatives	Hydroxy acids and derivatives	Medium-chain hydroxy acids and derivatives	Carboxylic acids and derivatives	Amino acids, peptides, and analogues	Up	neg
MN10443	1.88302	1.16784	0.000138146	249.149	[M-H]-	C15H22O3	6-Hydroxy-1,7,7-trimethyl-1,2,3,3a,5a,6,7,8-octahydrocyclopenta[c]pentalene-4-carboxylic acid						Organonitrogen compounds	Amines	Up	neg
MN10489	2.15915	1.70292	0.000111621	250.145	[M-H]-	C15H21NO5	2-[(2-Ethylbutanoyl)amino]-4,5-dimethoxybenzoic acid			Benzenoids	Benzene and substituted derivatives	Benzoic acids and derivatives	Carboxylic acids and derivatives	Amino acids, peptides, and analogues	Up	neg
MN10536	2.11976	2.89788	3.44074e-05	251.096	[M-H]-	C14H12N4O	4-(7-Hydroxy-6,7-dihydro-5H-cyclopenta[d]pyrimidin-4-ylamino)benzonitrile	HMDB0244317		Benzenoids	Benzene and substituted derivatives	Benzonitriles	Carboxylic acids and derivatives	Amino acids, peptides, and analogues	Up	neg
MN10544	1.52376	1.61808	0.011589	251.166	[M-H]-	C15H24O3	2-(8-Hydroxy-4a,8-dimethyldecahydro-2-naphthalenyl)acrylic acid			Lipids and lipid-like molecules	Prenol lipids	Sesquiterpenoids	Flavonoids	O-methylated flavonoids	Up	neg
MN10627	1.44811	1.21497	0.0172598	253.144	[M-H]-	C14H22O4	C75 trans	HMDB0249518		Organoheterocyclic compounds	Lactones	Gamma butyrolactones	Glycerophospholipids	Glycerophosphocholines	Up	neg
MN10722	1.66515	1.45093	0.00161066	254.982	[M-H]-	C6H8O9S	L-Ascorbic acid 2-sulfate	HMDB0060649		Organoheterocyclic compounds	Dihydrofurans	Furanones	Fatty Acyls	Eicosanoids	Up	neg
MN10732	1.73703	1.31721	0.00448259	255.088	[M-H]-	C13H12N4O2	Lumiflavin	HMDB0254201		Organoheterocyclic compounds	Pteridines and derivatives	Alloxazines and isoalloxazines	Carboxylic acids and derivatives	Amino acids, peptides, and analogues	Up	neg
MN10859	2.04528	1.76342	0.000417258	257.176	[M-H]-	C14H26O4	Tetradecanedioic acid	HMDB0000872		Lipids and lipid-like molecules	Fatty Acyls	Fatty acids and conjugates	Organic phosphoric acids and derivatives	Phosphate esters	Up	neg
MN11002	1.18406	2.2538	0.0150083	260.024	[M-H]-	C9H11NO6S	2,3-Dimethoxy-5-sulfamoylbenzoic acid			Benzenoids	Benzene and substituted derivatives	Benzoic acids and derivatives	Carboxylic acids and derivatives	Amino acids, peptides, and analogues	Up	neg
MN11097	1.84998	1.85868	0.000786632	262.039	[M-H]-	C9H13NO6S	Epinephrine 3-sulfate	HMDB0240733		Organic acids and derivatives	Organic sulfuric acids and derivatives	Arylsulfates	Benzofurans	Benzofuranones	Up	neg
MN11159	1.26181	1.26766	0.0270696	263.15	[M-H]-	C19H20O	(E,E)-1,7-Diphenyl-4,6-heptadien-3-ol	HMDB0040893		Phenylpropanoids and polyketides	Diarylheptanoids	Linear diarylheptanoids	Organonitrogen compounds	Amines	Up	neg
MN11553	1.74809	1.52381	0.000486001	271.228	[M-H]-	C16H32O3	Juniperic acid	HMDB0006294	C18218	Lipids and lipid-like molecules	Fatty Acyls	Fatty acids and conjugates	Glycerophospholipids	Glycerophosphoethanolamines	Up	neg
MN11632	1.52983	1.17089	0.0081594	273.092	[M-H]-	C19H14O2	Bakers yeast extract	HMDB0032173		Benzenoids	Fluorenes		Benzene and substituted derivatives	Phenethylamines	Up	neg
MN11939	1.74823	1.15192	0.00678751	279.161	[M-H]-	C16H24O4	(1R,7S,13S,15S)-2,15-Dihydroxy-7-methyl-6-oxabicyclo[11.3.0]hexadeca-3,11-dien-5-one	HMDB0242339		Phenylpropanoids and polyketides	Macrolides and analogues				Up	neg
MN12415	1.4672	1.7022	0.00559188	289.039	[M-H]-	C14H11ClN2O3	2-{2-[(4-Chloro-2-pyridinyl)amino]-2-oxoethyl}benzoic acid						Carboxylic acids and derivatives	Amino acids, peptides, and analogues	Up	neg
MN12584	1.3562	1.74078	0.0194287	293.068	[M-H]-	C12H14N4O3S	Sulfacytine	HMDB0015412		Benzenoids	Benzene and substituted derivatives	Benzenesulfonamides	Azoles	Oxadiazoles	Up	neg
MN12691	1.55352	3.33422	0.00739235	295.14	[M-H]-	C11H22O6	2-Methylbutyl beta-D-glucopyranoside			Lipids and lipid-like molecules	Fatty Acyls	Fatty acyl glycosides	Carboxylic acids and derivatives	Amino acids, peptides, and analogues	Up	neg
MN12701	1.69691	1.59637	0.000989348	295.229	[M-H]-	C18H32O3	hydroxyoctadecadienoic acid	HMDB0253281		Lipids and lipid-like molecules	Fatty Acyls	Lineolic acids and derivatives	Carboxylic acids and derivatives	Amino acids, peptides, and analogues	Up	neg
MN12730	1.21122	1.71414	0.0339021	296.132	[M-H]-	C18H19NO3	Glaziovine	HMDB0252740	C09457	Alkaloids and derivatives	Proaporphines		Carboxylic acids and derivatives	Amino acids, peptides, and analogues	Up	neg
MN12769	1.62816	1.22988	0.0124207	297.047	[M-H]-	C16H10O6	3,8-Dihydroxy-9-methoxycoumestan	HMDB0030562		Phenylpropanoids and polyketides	Isoflavonoids	Coumestans	Organooxygen compounds	Carbonyl compounds	Up	neg
MN12795	1.93758	2.01597	0.000139932	297.244	[M-H]-	C18H34O3	11-cycloheptyl,2R-hydroxyundecanoic acid			Lipids and lipid-like molecules	Fatty Acyls	Fatty acids and conjugates	Fatty Acyls	Fatty amides	Up	neg
MN12834	1.76542	3.91418	0.00174988	298.149	[M-H]-	C18H21NO3	Pandamarilactone 32	HMDB0039767		Organoheterocyclic compounds	Pyridines and derivatives	Hydropyridines	Indoles and derivatives	Pyridoindoles	Up	neg
MN12899	1.92304	1.7949	0.000434876	299.259	[M-H]-	C18H36O3	9-methoxy-heptadecanoic acid			Lipids and lipid-like molecules	Fatty Acyls	Fatty acids and conjugates	Azoles	Pyrazoles	Up	neg
MN12933	1.08182	1.10943	0.0257756	300.039	[M-H]-	C8H15NO9S	N-acetylgalactosamine 4-sulphate	HMDB0000781	C16265	Organic oxygen compounds	Organooxygen compounds	Carbohydrates and carbohydrate conjugates	Organic carbonic acids and derivatives	Ureas	Up	neg
MN13304	1.59463	1.57676	0.00260854	307.176	[M-H]-	C14H28O7	(R)-1-O-b-D-glucopyranosyl-1,3-octanediol	HMDB0029362		Lipids and lipid-like molecules	Fatty Acyls	Fatty acyl glycosides			Up	neg
MN13380	1.09585	1.34001	0.0348314	309.063	[M-H]-	C12H14N4O4S	Sulfadimethoxine	HMDB0015621		Benzenoids	Benzene and substituted derivatives	Benzenesulfonamides	Fatty Acyls	Fatty acid esters	Up	neg
MN13386	1.78296	1.98619	0.000201683	309.113	[M-H]-	C14H18N2O6	Tyrosyl-Glutamate	HMDB0029104		Organic acids and derivatives	Carboxylic acids and derivatives	Amino acids, peptides, and analogues	Coumarins and derivatives		Up	neg
MN13496	1.31436	2.1215	0.00854055	311.169	[M-H]-	C17H28O3S	N-Undecylbenzenesulfonic acid	HMDB0032549		Benzenoids	Benzene and substituted derivatives	Benzenesulfonic acids and derivatives			Up	neg
MN13657	1.56312	1.06749	0.0101533	314.14	[M-H]-	C18H21NO4	Codeine N-oxide	HMDB0033948		Alkaloids and derivatives	Morphinans		Fatty Acyls	Fatty acids and conjugates	Up	neg
MN13697	1.80159	3.30288	0.000877242	315.175	[M-H]-	C19H24N2O4	(S,S)-formoterol			Benzenoids	Benzene and substituted derivatives	Phenethylamines	Fatty Acyls	Fatty acid esters	Up	neg
MN13705	1.212	1.21244	0.0241711	315.254	[M-H]-	C18H36O4	4,14-dihydroxy-octadecanoic acid			Lipids and lipid-like molecules	Fatty Acyls	Fatty acids and conjugates	Carboxylic acids and derivatives	Carboxylic acid derivatives	Up	neg
MN14181	1.4026	1.21891	0.0236536	325.217	[M-H]-	C22H32O3	20-HDoHE	HMDB0060048		Lipids and lipid-like molecules	Fatty Acyls	Fatty acids and conjugates	Glycerophospholipids	Glycerophosphoethanolamines	Up	neg
MN14344	1.41495	1.12749	0.0404021	328.155	[M-H]-	C19H23NO4	6alpha-Naloxol			Benzenoids	Phenanthrenes and derivatives		Glycerophospholipids	Glycerophosphocholines	Up	neg
MN14390	1.74026	2.41702	0.000790722	329.191	[M-H]-	C24H26O	2,4-Bis(2-phenyl-2-propanyl)phenol			Phenylpropanoids and polyketides	Diarylheptanoids	Linear diarylheptanoids	Glycerophospholipids	Glycerophosphocholines	Up	neg
MN14391	1.21168	5.40823	0.0159805	329.198	[M-H]-	C20H26O4	3,3'-Diisopropyl-6,6'-dimethyl-2,2',5,5'-biphenyltetrol						Glycerophospholipids	Glycerophosphocholines	Up	neg
MN1467	1.27549	2.04069	0.019475	96.0454	[M-H]-	C5H7NO	1-Cyano-2-hydroxy-3-butene	HMDB0031339		Organic oxygen compounds	Organooxygen compounds	Alcohols and polyols	Benzene and substituted derivatives	Nitrobenzenes	Up	neg
MN15110	2.23101	3.86512	0.000227475	344.154	[M-H]-	C19H23NO5	Inolin	HMDB0253488		Organoheterocyclic compounds	Isoquinolines and derivatives	Benzylisoquinolines	Organometalloid compounds	Organosilicon compounds	Up	neg
MN15346	1.38599	1.70077	0.00331827	349.151	[M-H]-	C23H18N4	Sibopirdine	HMDB0258286		Organoheterocyclic compounds	Pyridines and derivatives				Up	neg
MN15524	2.16813	1.61263	5.5093e-05	353.09	[M-H]-	C16H18O9	Isobiflorin	HMDB0040632		Organic oxygen compounds	Organooxygen compounds	Carbohydrates and carbohydrate conjugates			Up	neg
MN15704	1.98303	7.86571	0.000599096	357.089	[M-H]-	C14H19N2O7P	N1-(5-Phospho-a-D-ribosyl)-5,6-dimethylbenzimidazole	HMDB0003882	C04778	Nucleosides, nucleotides, and analogues	Benzimidazole ribonucleosides and ribonucleotides				Up	neg
MN15778	1.3661	1.80798	0.0119888	358.242	[M-H]-	C22H33NO3	N-Eicosapentaenoyl Glycine	HMDB0242071		Organic acids and derivatives	Carboxylic acids and derivatives	Amino acids, peptides, and analogues			Up	neg
MN15857	1.68494	1.383	0.000937171	360.109	[M-H]-	C18H19NO7	Avenanthramide A2	HMDB0029297		Phenylpropanoids and polyketides	Cinnamic acids and derivatives	Hydroxycinnamic acids and derivatives			Up	neg
MN16021	1.66392	1.3123	0.00687231	363.178	[M-H]-	C16H24N6O4	(2R,5R)-2-[6-(Cyclopentylamino)-8-(methylamino)purin-9-yl]-5-(hydroxymethyl)oxolane-3,4-diol	HMDB0255318		Nucleosides, nucleotides, and analogues	Purine nucleosides				Up	neg
MN16287	1.77957	3.41471	0.00214756	369.203	[M-H]-	C9H15NO3	(5-Oxo-1-propyl-2-pyrrolidinyl)acetic acid								Up	neg
MN16621	1.46324	1.5173	0.0106489	376.192	[M-H]-	C24H27NO3	Dioncophylline A	HMDB0251430	C12336	Organoheterocyclic compounds	Isoquinolines and derivatives	Naphthylisoquinolines			Up	neg
MN16943	1.89175	1.37845	0.000535678	383.1	[M-H]-	C17H20O10	Tomenin	HMDB0033900		Phenylpropanoids and polyketides	Coumarins and derivatives	Coumarin glycosides			Up	neg
MN17005	1.26845	1.74199	0.0208292	384.257	[M-H]-	C24H35NO3	Docosahexaenoyl glycine			Organic acids and derivatives	Carboxylic acids and derivatives	Amino acids, peptides, and analogues			Up	neg
MN1711	2.12761	2.19578	0.000278859	101.024	[M-H]-	C4H8O4	D-(-)-Erythrose	HMDB0002649	C01796	Organic oxygen compounds	Organooxygen compounds	Carbohydrates and carbohydrate conjugates			Up	neg
MN17146	1.20172	1.84197	0.0212257	387.203	[M-H]-	C19H32O8	Dihydroroseoside	HMDB0040614		Lipids and lipid-like molecules	Fatty Acyls	Fatty acyl glycosides			Up	neg
MN1715	1.37459	1.39317	0.0307483	101.025	[M-H]-	C4H6O3	4-Hydroxycrotonic acid	HMDB0003381		Lipids and lipid-like molecules	Fatty Acyls	Fatty acids and conjugates			Up	neg
MN17312	1.32674	1.66803	0.0089874	391.109	[M-H]-	C10H12O2S	(2,5-Dimethyl-phenylsulfanyl)-acetic acid			Organosulfur compounds	Thioethers	Aryl thioethers			Up	neg
MN17574	2.07491	1.79703	4.06252e-05	397.079	[M-H]-	C15H18N4O7S	propoxycarbazone			Benzenoids	Benzene and substituted derivatives	Benzoic acids and derivatives			Up	neg
MN17617	1.36636	1.56915	0.00788214	398.099	[M-H]-	C18H23Cl2N3O3	2-Imidazolidinone, 1-(3,5-dichlorophenyl)-3-(2-(1,4-dioxa-8-azaspiro(4.5)dec-8-yl)ethyl)-	HMDB0248090		Organoheterocyclic compounds	Azolidines	Imidazolidines			Up	neg
MN17671	1.31693	1.55307	0.0117279	399.095	[M-H]-	C21H15F3N2O3	N-{6-[3-(trifluoromethyl)phenoxy]-3-pyridinyl}-2,3-dihydro-1-benzofuran-5-carboxamide								Up	neg
MN1815	1.06767	1.24217	0.0393701	103.04	[M-H]-	C4H8O3	alpha-Hydroxyisobutyric acid	HMDB0000729		Organic acids and derivatives	Hydroxy acids and derivatives	Alpha hydroxy acids and derivatives			Up	neg
MN18243	1.37939	1.40912	0.0238397	411.239	[M-H]-	C22H36O7	Asebotoxin	HMDB0248654		Lipids and lipid-like molecules	Prenol lipids	Diterpenoids			Up	neg
MN18425	2.29284	2.345	3.03854e-05	415.198	[M-H]-	C20H32O9	Ethyl 7-epi-12-hydroxyjasmonate glucoside	HMDB0036340		Lipids and lipid-like molecules	Fatty Acyls	Fatty acyl glycosides			Up	neg
MN18803	1.46995	1.28495	0.0131561	423.326	[M-H]-	C29H44O2	2,2'-Methylenebis(4,6-di-tert-butylphenol)			Benzenoids	Benzene and substituted derivatives	Diphenylmethanes			Up	neg
MN19413	1.36756	1.19524	0.0147749	436.283	[M-H]-	C21H44NO6P	LysoPE(P-16:0/0:0)	HMDB0011152		Lipids and lipid-like molecules	Glycerophospholipids	Glycerophosphoethanolamines			Up	neg
MN19455	1.77658	3.65417	0.00204636	437.171	[M-H]-	C12H13NO3	2-Hydroxy-3-(1H-indol-3-yl)butanoic acid			Organoheterocyclic compounds	Indoles and derivatives	Indoles			Up	neg
MN20020	1.35259	2.00169	0.00472619	449.238	[M-H]-	C28H32F2N2O	Vanoxerine	HMDB0259764		Benzenoids	Benzene and substituted derivatives	Diphenylmethanes			Up	neg
MN20271	2.00655	1.28103	4.90059e-05	455.098	[M-H]-	C17H21N4O9P	Flavin mononucleotide (FMN)								Up	neg
MN20315	1.25132	1.37303	0.011863	456.158	[M-H]-	C20H27NO11	[(6-O-Hexopyranosylhexopyranosyl)oxy](phenyl)acetonitrile			Organic oxygen compounds	Organooxygen compounds	Carbohydrates and carbohydrate conjugates			Up	neg
MN20624	1.20722	1.19592	0.0245558	462.301	[M-H]-	C23H46NO6P	LysoPE(P-18:1(9Z)/0:0)	HMDB0240599		Lipids and lipid-like molecules	Glycerophospholipids	Glycerophosphoethanolamines			Up	neg
MN20993	1.6728	1.48812	0.000891254	470.143	[M-H]-	C20H21N7O7	10-formyldihydrofolic acid	HMDB0006485	C03204	Organoheterocyclic compounds	Pteridines and derivatives	Pterins and derivatives			Up	neg
MN21121	1.1279	1.66829	0.0391807	473.146	[M-H]-	C24H26O10	Enterolactone 3''-glucuronide	HMDB0240377		Lignans, neolignans and related compounds	Lignan glycosides				Up	neg
MN22131	1.23683	1.17382	0.0298673	496.27	[M-H]-	C22H44NO9P	LysoPS(16:0/0:0)	HMDB0240605		Lipids and lipid-like molecules	Glycerophospholipids	Glycerophosphoserines			Up	neg
MN22174	1.27191	2.1069	0.0149027	497.224	[M-H]-	C26H27FN10	Avapritinib	HMDB0304850		Organoheterocyclic compounds	Diazinanes	Piperazines			Up	neg
MN22732	1.4692	1.52966	0.0127855	510.283	[M-H]-	C26H37N7O4	(3R)-N3-[(2R)-1-Amino-3-(1H-indol-3-yl)-1-oxo-2-propanyl]-N1-isopropyl-4-(4-piperidinylcarbonyl)-1,3-piperazinedicarboxamide								Up	neg
MN23243	1.07671	1.15074	0.0323855	522.283	[M-H]-	C24H46NO9P	LysoPS(18:1(9Z)/0:0)	HMDB0240603		Lipids and lipid-like molecules	Glycerophospholipids	Glycerophosphoserines			Up	neg
MN2466	1.74804	2.10775	0.00241084	115.04	[M-H]-	C5H8O3	Glutarate semialdehyde	HMDB0012233	C03273	Lipids and lipid-like molecules	Fatty Acyls	Fatty acids and conjugates			Up	neg
MN2723	1.51192	2.34575	0.0255521	119.035	[M-H]-	C4H8O4	2,4-DIHYDROXYBUTANOIC ACID	HMDB0000360		Organic acids and derivatives	Hydroxy acids and derivatives	Short-chain hydroxy acids and derivatives			Up	neg
MN2724	1.05009	1.20169	0.0285346	119.035	[M-H]-	C4H8O4	2,3-Dihydroxybutanoic acid	HMDB0245394		Organic oxygen compounds	Organooxygen compounds	Carbohydrates and carbohydrate conjugates			Up	neg
MN2780	1.09407	1.60542	0.0357107	120.013	[M-H]-	C3H7NO2S	L-Cysteine	HMDB0000574	C00097	Organic acids and derivatives	Carboxylic acids and derivatives	Amino acids, peptides, and analogues			Up	neg
MN28016	1.12109	1.2685	0.0384092	638.367	[M-H]-	C29H56NO9P	1-O-palmitoyl-2-O-(5-oxovaleryl)-sn-glycero-3-phosphocholine			Lipids and lipid-like molecules	Glycerophospholipids	Glycerophosphocholines			Up	neg
MN2864	1.77209	1.25477	0.00881001	121.03	[M-H]-	C7H7ClO2	3-Chloro-5-methyl-1,2-benzenediol			Benzenoids	Phenols	Benzenediols			Up	neg
MN28916	1.01066	1.17238	0.0236412	662.102	[M-H]-	C21H27N7O14P2	NAD	HMDB0000902	C00003	Nucleosides, nucleotides, and analogues	(5'->5')-dinucleotides				Up	neg
MN29762	1.79969	6.83441	0.00192726	686.144	[M-H]-	C21H35N7O13P2S	3'-Dephosphocoenzyme A	HMDB0001373	C00882	Nucleosides, nucleotides, and analogues	Purine nucleotides	Purine ribonucleotides			Up	neg
MN3257	1.08864	1.25018	0.0240767	127.077	[M-H]-	C7H12O2	Cyclohexanecarboxylic acid	HMDB0031342	C09822	Organic acids and derivatives	Carboxylic acids and derivatives	Carboxylic acids			Up	neg
MN3319	2.07419	2.19024	0.000141203	128.018	[M-H]-	C5H7NOS	5-Methoxy-2-methylthiazole	HMDB0037178		Organoheterocyclic compounds	Azoles	Thiazoles			Up	neg
MN3322	1.64278	1.89048	0.00149215	128.035	[M-H]-	C5H7NO3	Pyroglutamic acid	HMDB0000267	C01879	Organic acids and derivatives	Carboxylic acids and derivatives	Amino acids, peptides, and analogues			Up	neg
MN3386	1.31341	1.42426	0.0130702	129.056	[M-H]-	C6H10O3	4-keto-n-caproic acid			Organic acids and derivatives	Keto acids and derivatives	Medium-chain keto acids and derivatives			Up	neg
MN3894	2.34561	1.79488	1.6761e-05	137.024	[M-H]-	C19H26O13	Sibiricose A3			Organic oxygen compounds	Organooxygen compounds	Carbohydrates and carbohydrate conjugates			Up	neg
MN3948	2.38897	2.97709	1.71499e-05	138.019	[M-H]-	C14H12N2O4	2-Hydroxy-N-(4-methylphenyl)-5-nitrobenzamide			Benzenoids	Benzene and substituted derivatives	Anilides			Up	neg
MN4062	1.18784	46.3756	0.0248417	140.054	[M-H]-	C7H11NS	4-Ethyl-2,5-dimethylthiazole	HMDB0040069		Organoheterocyclic compounds	Azoles	Thiazoles			Up	neg
MN4065	1.74119	2.22528	0.00274453	140.108	[M-H]-	C8H15NO	Tropine	HMDB0259297	C00729	Alkaloids and derivatives	Tropane alkaloids				Up	neg
MN4174	1.94662	1.88684	0.000265485	142.051	[M-H]-	C6H9NO3	6-Oxopiperidine-2-carboxylic acid	HMDB0061705		Organic acids and derivatives	Carboxylic acids and derivatives	Amino acids, peptides, and analogues			Up	neg
MN4350	2.02959	1.92954	3.28699e-05	145.014	[M-H]-	C5H6O5	2-Oxoglutaric acid	HMDB0000208	C00026	Organic acids and derivatives	Keto acids and derivatives	Gamma-keto acids and derivatives			Up	neg
MN4355	2.12423	2.40779	8.63265e-05	145.051	[M-H]-	C6H10O4	2-oxo-4-hydroxy-hexanoic acid			Organic acids and derivatives	Keto acids and derivatives	Medium-chain keto acids and derivatives			Up	neg
MN4358	1.31601	1.24676	0.0297546	145.087	[M-H]-	C7H14O3	2-hydroxy enanthoic acid			Lipids and lipid-like molecules	Fatty Acyls	Fatty acids and conjugates			Up	neg
MN4471	1.38735	1.43884	0.00470467	147.03	[M-H]-	C5H8O5	L-2-Hydroxyglutaric acid	HMDB0000694	C03196	Organic acids and derivatives	Hydroxy acids and derivatives	Short-chain hydroxy acids and derivatives			Up	neg
MN4792	2.37964	3.27006	1.76824e-05	152.036	[M-H]-	C8H7NO4	2-Hydroxy-3-methyl-5-nitrobenzaldehyde			Benzenoids	Benzene and substituted derivatives	Nitrobenzenes			Up	neg
MN5218	2.18479	2.95707	0.00029678	159.066	[M-H]-	C7H12O4	Dihydro-3-hydroxy-3-(1-hydroxyethyl)-4-methylfuran-2(3H)-one			Organoheterocyclic compounds	Lactones	Gamma butyrolactones			Up	neg
MN5277	1.97385	4.92373	0.000260807	160.044	[M-H]-	C6H11NO2S	S-Allylcysteine	HMDB0034323	C16759	Organic acids and derivatives	Carboxylic acids and derivatives	Amino acids, peptides, and analogues			Up	neg
MN5588	1.78707	1.39613	0.000207065	165.02	[M-H]-	C8H6O4	4-Formylsalicylic acid		C14100	Benzenoids	Benzene and substituted derivatives	Benzoic acids and derivatives			Up	neg
MN5645	2.35088	3.11198	3.02707e-05	166.051	[M-H]-	C8H9NO3	2,4-DIMETHYL-6-NITROPHENOL			Benzenoids	Phenols	Nitrophenols			Up	neg
MN5762	1.87817	2.46621	0.00107552	168.067	[M-H]-	C8H13NO4	5-Acetamido-4-oxohexanoic acid			Organic acids and derivatives	Keto acids and derivatives	Medium-chain keto acids and derivatives			Up	neg
MN5816	1.49251	1.50397	0.0169411	169.087	[M-H]-	C9H16O4	3-Isobutylpentanedioic acid			Lipids and lipid-like molecules	Fatty Acyls	Fatty acids and conjugates			Up	neg
MN5924	1.11971	1.09173	0.0392518	171.066	[M-H]-	C8H12O4	1,3-Cyclohexanedicarboxylic acid			Organic acids and derivatives	Carboxylic acids and derivatives	Dicarboxylic acids and derivatives			Up	neg
MN5985	2.05646	2.73514	0.000338493	172.041	[M-H]-	C10H7NO2	N-Phenylmaleimide	HMDB0255228		Organoheterocyclic compounds	Pyrrolines	Phenylpyrrolines			Up	neg
MN6047	2.15269	1.57141	0.000241701	173.009	[M-H]-	C12H12O12	3,5a,6a,9-Tetrahydroxytetrahydro-2H,8aH-furo[2',3':4,5]furo[3,4-b]furo[3',2':2,3]furo[3,4-e][1,4]dioxine-5,7(5aH,6aH)-dione			Organoheterocyclic compounds	Furofurans	Isosorbides			Up	neg
MN6301	1.25682	1.35021	0.0107109	177.041	[M-H]-	C6H10O6	Galactonolactone	HMDB0002541	C03383	Organoheterocyclic compounds	Lactones				Up	neg
MN6308	1.85174	1.11649	0.000659392	177.092	[M-H]-	C11H14O2	trans-2-Ethoxy-5-(1-propenyl)phenol	HMDB0040800		Benzenoids	Phenol ethers				Up	neg
MN6368	1.8922	2.33305	0.00124689	178.018	[M-H]-	C8H4FN3O3	7-Fluoro-6-nitro-4-hydroxy-quinazoline			Organoheterocyclic compounds	Diazanaphthalenes	Benzodiazines			Up	neg
MN6432	1.33933	1.20088	0.0356653	179.035	[M-H]-	C9H8O4	3-Hydroxyphenylpyruvic acid	HMDB0011663		Benzenoids	Benzene and substituted derivatives	Phenylpyruvic acid derivatives			Up	neg
MN6617	1.28928	2.07696	0.00868043	182.046	[M-H]-	C8H9NO4	4-Pyridoxic acid	HMDB0000017	C00847	Organoheterocyclic compounds	Pyridines and derivatives	Pyridinecarboxylic acids and derivatives			Up	neg
MN6670	2.36492	3.48061	1.89479e-05	183.005	[M-H]-	C6H4N2O5	2,4-Dinitrophenol	HMDB0245462	C02496	Benzenoids	Phenols	Nitrophenols			Up	neg
MN6744	1.8748	2.2659	0.00108085	184.098	[M-H]-	C9H15NO3	Pseudoecgonine	HMDB0006348	C12449	Alkaloids and derivatives	Tropane alkaloids				Up	neg
MN7010	2.24794	2.4107	3.39955e-05	188.039	[M-H]-	C11H7NO5	4-Hydroxyquinoline-3,7-dicarboxylic acid			Organoheterocyclic compounds	Quinolines and derivatives	Quinoline carboxylic acids			Up	neg
MN7077	1.08625	1.18927	0.0336114	189.04	[M-H]-	C7H10O6	2-O-Methylascorbic acid	HMDB0240294		Organoheterocyclic compounds	Dihydrofurans	Furanones			Up	neg
MN7145	1.2549	1.44062	0.00823704	190.054	[M-H]-	C7H13NO3S	N-Acetyl-L-methionine	HMDB0011745	C02712	Organic acids and derivatives	Carboxylic acids and derivatives	Amino acids, peptides, and analogues			Up	neg
MN7185	1.76229	1.33466	0.00671038	190.928	[M-H]-	C10H8O4	Scopoletin	HMDB0034344	C01752	Phenylpropanoids and polyketides	Coumarins and derivatives	Hydroxycoumarins			Up	neg
MN7313	2.20074	1.59389	5.16593e-06	193.035	[M-H]-	C6H10O7	GLUCURONIC ACID	HMDB0000127	C00191	Organic oxygen compounds	Organooxygen compounds	Carbohydrates and carbohydrate conjugates			Up	neg
MN7386	2.23549	1.24033	7.7783e-06	194.083	[M-H]-	C10H13NO3	N-Acetyldopamine	HMDB0041943		Benzenoids	Phenols	Benzenediols			Up	neg
MN7442	1.26639	1.27459	0.00852589	195.051	[M-H]-	C6H12O7	GLUCONIC ACID	HMDB0000625	C00257	Organic oxygen compounds	Organooxygen compounds	Carbohydrates and carbohydrate conjugates			Up	neg
MN7551	2.31156	3.02411	2.41453e-05	197.02	[M-H]-	C7H6N2O5	Dinitro-ortho-cresol			Benzenoids	Phenols	Nitrophenols			Up	neg
MN8255	1.27443	1.38368	0.0311162	209.118	[M-H]-	C12H18O3	epi-jasmonic acid	HMDB0303804	C16317	Lipids and lipid-like molecules	Fatty Acyls	Lineolic acids and derivatives			Up	neg
MN8354	1.22042	606.767	0.013262	211.055	[M-H]-	C12H9ClN2O2	2-Chloro-N-(2-hydroxyphenyl)nicotinamide			Benzenoids	Benzene and substituted derivatives	Anilides			Up	neg
MN8404	1.06957	1.59555	0.047939	212.039	[M-H]-	C12H7NO3	2-Hydroxy-1H-benzo[e]isoindole-1,3(2H)-dione								Up	neg
MN8408	1.35208	1.24702	0.012564	212.093	[M-H]-	C10H15NO4	kainic acid	HMDB0253757	C12819	Organic acids and derivatives	Carboxylic acids and derivatives	Amino acids, peptides, and analogues			Up	neg
MN8598	1.60919	1.1386	0.00593222	215.033	[M-H]-	C5H13O7P	2-C-methyl-D-erythritol-4-phosphate	HMDB0304061	C11434	Organic acids and derivatives	Organic phosphoric acids and derivatives	Phosphate esters			Up	neg
MN8610	1.55963	1.20582	0.0028091	215.129	[M-H]-	C11H20O4	Undecanedioic acid	HMDB0000888		Lipids and lipid-like molecules	Fatty Acyls	Fatty acids and conjugates			Up	neg
MN8797	1.89541	2.20947	0.000886455	218.082	[M-H]-	C12H13NO3	1-(3-Carboxypropionyl)-2,3-dihydro-1H-indole								Up	neg
MN8849	1.45762	1.26321	0.00634095	219.077	[M-H]-	C11H12N2O3	5-Hydroxy-L-tryptophan	HMDB0000472	C00643	Organoheterocyclic compounds	Indoles and derivatives	Tryptamines and derivatives			Up	neg
MN9065	1.35367	1.19886	0.0242867	223.028	[M-H]-	C10H6F2N2O2	3-(2,4-Difluorophenyl)-1H-pyrazole-5-carboxylic acid			Organoheterocyclic compounds	Azoles	Pyrazoles			Up	neg
MN9174	1.37384	1.67219	0.0141681	225.113	[M-H]-	C12H18O4	7-Epi-12-hydroxyjasmonic acid	HMDB0303749		Lipids and lipid-like molecules	Fatty Acyls	Lineolic acids and derivatives			Up	neg
MN9272	1.41491	1.40058	0.0121854	227.129	[M-H]-	C12H20O4	Traumatic Acid	HMDB0000933	C16308	Lipids and lipid-like molecules	Fatty Acyls	Fatty acids and conjugates			Up	neg
MN9371	1.77412	1.35209	0.00124672	229.012	[M-H]-	C5H11O8P	D-Ribose-1-phosphate	HMDB0001489	C00620	Organic oxygen compounds	Organooxygen compounds	Carbohydrates and carbohydrate conjugates			Up	neg
MN9383	1.4189	1.6701	0.00841851	229.145	[M-H]-	C12H22O4	Dodecanedioic acid	HMDB0000623	C02678	Lipids and lipid-like molecules	Fatty Acyls	Fatty acids and conjugates			Up	neg
MN9570	1.11255	1.28093	0.0155386	233.013	[M-H]-	C8H10O6S	Hydroxytyrosol 3'-sulfate	HMDB0240530		Organic acids and derivatives	Organic sulfuric acids and derivatives	Arylsulfates			Up	neg
MN9582	1.87057	1.13168	0.000692261	233.154	[M-H]-	C15H22O2	(Z)-alpha-Bergamotenoic acid	HMDB0036392		Lipids and lipid-like molecules	Prenol lipids	Monoterpenoids			Up	neg
MN9631	1.87124	2.26998	0.00100844	234.077	[M-H]-	C9H17NO4S	Cbhcy	HMDB0249714		Organic acids and derivatives	Carboxylic acids and derivatives	Amino acids, peptides, and analogues			Up	neg
MN9882	1.3863	1.49847	0.0239909	239.129	[M-H]-	C13H20O4	Avenolide			Organoheterocyclic compounds	Dihydrofurans	Furanones			Up	neg
MN9969	1.30132	1.17363	0.0135134	241.083	[M-H]-	C10H14N2O5	Thymidine	HMDB0000273	C00214	Nucleosides, nucleotides, and analogues	Pyrimidine nucleosides	Pyrimidine 2'-deoxyribonucleosides			Up	neg
MP10003	1.22488	1.14862	0.0400393	229.118	[M+H]+	C10H16N2O4	Proline-hydroxyproline	HMDB0006695		Organic acids and derivatives	Carboxylic acids and derivatives	Amino acids, peptides, and analogues			Up	pos
MP10183	1.52286	4.87412	0.00208797	232.064	[M+Na]+	C14H11NO	10-methylacridone	HMDB0033000		Organoheterocyclic compounds	Quinolines and derivatives	Benzoquinolines			Up	pos
MP10197	1.54548	1.54476	0.00216405	232.119	[M+CH3OH+H]+	C10H15NO4	(1R,5S)-1-[(1R)-1-Hydroxy-2-methylpropyl]-4-methyl-6-oxa-2-azabicyclo[3.2.0]heptane-3,7-dione								Up	pos
MP10199	1.79208	2.78861	0.000479691	232.137	[M+H]+	C15H18N2O2S	Ethyl 1,6-dimethyl-4-phenyl-2-thioxo-1,2,3,4-tetrahydro-5-pyrimidinecarboxylate			Organoheterocyclic compounds	Diazines	Pyrimidines and pyrimidine derivatives			Up	pos
MP10303	1.57037	10.1721	0.000720475	234.043	[M+NH4]+	C11H7NO5	5-(4-Nitrophenyl)-2-furoic acid			Benzenoids	Benzene and substituted derivatives	Nitrobenzenes			Up	pos
MP10306	1.3188	2.88409	0.00916159	234.067	[M+H]+	C12H11NO4	2-(1,3-Dioxo-1,3-dihydro-2H-isoindol-2-yl)butanoic acid			Organoheterocyclic compounds	Isoindoles and derivatives	Isoindolines			Up	pos
MP10426	1.78879	2.10574	0.00198083	236.092	[M+H]+	C12H13NO4	5-Isoxazoleacetic acid, 4,5-dihydro-3-(4-hydroxyphenyl)-, methyl ester	HMDB0253597		Benzenoids	Phenols	1-hydroxy-2-unsubstituted benzenoids			Up	pos
MP10999	1.2513	1.47781	0.0335316	244.227	[M+H]+	C14H29NO2	N-lauroylethanolamine			Organic acids and derivatives	Carboximidic acids and derivatives	Carboximidic acids			Up	pos
MP11137	1.509	1.28344	0.00597065	246.08	[M+H]+	C12H11N3O3	4-[(2-Amino-4-nitrophenyl)amino]phenol								Up	pos
MP11148	1.6807	1.39011	0.000856153	246.133	[M+H]+	C11H19NO5	(R)-2-(4-(Tert-butoxycarbonyl)morpholin-3-yl)acetic acid	HMDB0247375		Organoheterocyclic compounds	Oxazinanes	Morpholines			Up	pos
MP11152	1.17983	1.79467	0.0392134	246.152	[M+H]+	C9H19N5O3	Arginylalanine	HMDB0028702		Organic acids and derivatives	Carboxylic acids and derivatives	Amino acids, peptides, and analogues			Up	pos
MP11558	1.01615	1.624	0.0438836	252.123	[M+H]+	C11H19NO4	Ethyl-2,2-diethoxythylcyanoacetate			Lipids and lipid-like molecules	Fatty Acyls	Fatty acid esters			Up	pos
MP12106	1.24625	1.6456	0.0445332	260.132	[M+ACN+H]+	C15H17NO3	3-acetyl-7-diethylamino-chromen-2-one			Phenylpropanoids and polyketides	Coumarins and derivatives				Up	pos
MP12114	1.73214	2.39614	0.00107738	260.168	[M+H]+	C11H21N3O4	Glutaminylleucine	HMDB0028801		Organic acids and derivatives	Carboxylic acids and derivatives	Amino acids, peptides, and analogues			Up	pos
MP12774	1.71279	3.27988	0.0011066	270.116	[M+H]+	C16H15NO3	3-[4-(Benzoylamino)phenyl]propanoic acid								Up	pos
MP12934	1.35371	1.19876	0.0295245	272.259	[M+H]+	C16H33NO2	Myristoyl Ethanolamide			Organic nitrogen compounds	Organonitrogen compounds	Amines			Up	pos
MP13120	1.50061	2.01845	0.00835594	275.017	[M+H]+	C6H11O10P	D-Glucuronic acid 1-phosphate	HMDB0003976	C05385	Organic oxygen compounds	Organooxygen compounds	Carbohydrates and carbohydrate conjugates			Up	pos
MP13615	2.24585	5.86873	1.7246e-05	282.222	[M+H-H2O]+	C15H27N3O2	N-{[(2R,4S,5R)-5-Ethyl-1-azabicyclo[2.2.2]oct-2-yl]methyl}-4-morpholinecarboxamide								Up	pos
MP13745	1.89298	6.73416	0.000203807	284.056	[2M+Na]+	C15H9NO5	4-(1,3-Dioxo-1,3-dihydro-2H-isoindol-2-yl)-2-hydroxybenzoic acid			Organoheterocyclic compounds	Isoindoles and derivatives	Isoindolines			Up	pos
MP13756	1.25643	2.89637	0.0346478	284.149	[M+NH4]+	C14H21NO5	2-(3-Hexyl-4-methyl-2,5-dioxo-2,5-dihydro-1H-pyrrol-1-yl)-3-hydroxypropanoic acid			Organic acids and derivatives	Carboxylic acids and derivatives	Amino acids, peptides, and analogues			Up	pos
MP14186	1.96037	3.09938	0.000220016	290.142	[M+H]+	C16H19NO4	Norcocaine	HMDB0041955		Benzenoids	Phenol esters				Up	pos
MP15236	1.39791	1.68197	0.00869687	306.119	[M+H]+	C16H19NO3S	4-methyl-2-oxo-8-propyl-2H-chromen-7-yl (dimethylamino)methanethioate								Up	pos
MP15510	1.74777	2.45958	0.00212444	310.31	[M+ACN+H]+	C20H41NO2	Stearoyl Ethanolamide	HMDB0013078		Organic nitrogen compounds	Organonitrogen compounds	Amines			Up	pos
MP15707	1.28293	1.38572	0.0149183	313.238	[M+H]+	C18H32O4	9,10-dioxo-octadecanoic acid			Lipids and lipid-like molecules	Fatty Acyls	Fatty acids and conjugates			Up	pos
MP16078	1.46607	1.76865	0.00954937	318.228	[M+H]+	C16H31NO5	3-hydroxynonanoyl carnitine	HMDB0061635		Lipids and lipid-like molecules	Fatty Acyls	Fatty acid esters			Up	pos
MP16478	1.11334	1.3724	0.0348738	324.326	[M+ACN+H]+	C21H41NO	N-Tetradecylcyclohexanecarboxamide			Organic acids and derivatives	Carboxylic acids and derivatives	Carboxylic acid derivatives			Up	pos
MP17688	1.41614	1.69413	0.0136777	342.265	[M+H]+	C19H35NO4	5-Dodecenoylcarnitine	HMDB0241212		Lipids and lipid-like molecules	Fatty Acyls	Fatty acid esters			Up	pos
MP18090	1.67332	1.22582	0.00101534	348.071	[M+ACN+H]+	C10H14N5O7P	Adenosine monophosphate	HMDB0000045	C00020	Nucleosides, nucleotides, and analogues	Purine nucleotides	Purine ribonucleotides			Up	pos
MP18782	1.35346	1.40015	0.0104118	358.259	[M+H]+	C19H35NO5	(4E)-3-Hydroxydodec-4-enoylcarnitine	HMDB0241220		Lipids and lipid-like molecules	Fatty Acyls	Fatty acid esters			Up	pos
MP18919	1.14544	1.42687	0.0247665	360.274	[M+H]+	C19H37NO5	3-hydroxydodecanoyl carnitine	HMDB0061638		Lipids and lipid-like molecules	Fatty Acyls	Fatty acid esters			Up	pos
MP19450	1.7807	1.94751	0.000248473	368.279	[M+H]+	C21H37NO4	3, 5-Tetradecadiencarnitine	HMDB0013331		Lipids and lipid-like molecules	Fatty Acyls	Fatty acid esters			Up	pos
MP19526	1.15701	1.37231	0.0434634	369.351	[M+H]+	C27H46O	5alpha-cholest-7-en-3beta-ol	HMDB0001170	C01189	Lipids and lipid-like molecules	Steroids and steroid derivatives	Cholestane steroids			Up	pos
MP19528	1.38879	2.38937	0.0118413	369.352	[M+H]+	C27H46O	Cholesterol	HMDB0000067	C00187	Lipids and lipid-like molecules	Steroids and steroid derivatives	Cholestane steroids			Up	pos
MP19586	1.6198	1.62632	0.00184455	370.296	[M+H]+	C21H39NO4	cis-5-Tetradecenoylcarnitine	HMDB0002014		Lipids and lipid-like molecules	Fatty Acyls	Fatty acid esters			Up	pos
MP19737	1.24191	1.40673	0.012459	372.31	[M+H]+	C21H41NO4	Myristoyl-carnitine	HMDB0254979		Lipids and lipid-like molecules	Fatty Acyls	Fatty acid esters			Up	pos
MP20057	1.54583	1.25443	0.00647382	377.145	[M+H]+	C17H20N4O6	RIBOFLAVIN	HMDB0000244	C00255	Organoheterocyclic compounds	Pteridines and derivatives	Alloxazines and isoalloxazines			Up	pos
MP20554	1.79799	1.92335	0.000229807	384.274	[M+H]+	C21H37NO5	4-Hydroxytrtradeca-6,8-dienoylcarnitine	HMDB0241383		Lipids and lipid-like molecules	Fatty Acyls	Fatty acid esters			Up	pos
MP20697	1.14272	1.47844	0.0201551	386.289	[M+H]+	C21H39NO5	3S,7Z-hydroxytetradecenoylcarnitine			Lipids and lipid-like molecules	Fatty Acyls	Fatty acid esters			Up	pos
MP20823	1.31495	1.56339	0.00803763	388.307	[M+H]+	C17H37N7O3	Deoxyspergualin	HMDB0243514		Organic acids and derivatives	Carboxylic acids and derivatives	Amino acids, peptides, and analogues			Up	pos
MP21246	1.26183	1.46388	0.022702	394.295	[M+H]+	C23H39NO4	(4E,7E,10E)-Hexadeca-4,7,10-trienoylcarnitine	HMDB0241496		Lipids and lipid-like molecules	Fatty Acyls	Fatty acid esters			Up	pos
MP21528	1.12469	1.34785	0.0323875	398.327	[M+H]+	C23H43NO4	7-Hexadecenoylcarnitine	HMDB0241472		Lipids and lipid-like molecules	Fatty Acyls	Fatty acid esters			Up	pos
MP21668	1.21017	1.62411	0.0226072	400.188	[M+H]+	C21H25N3O5	N-{4-[(2R,3R)-4-(2-Aminoethyl)-3-(hydroxymethyl)-5-oxo-2-morpholinyl]phenyl}-4-methoxybenzamide								Up	pos
MP2171	1.13429	1.84809	0.0459473	106.065	[M+H]+	C8H8N2	indoleamine	HMDB0244887	C01819	Organoheterocyclic compounds	Indoles and derivatives	Indoles			Up	pos
MP22493	1.22261	1.53468	0.0176452	412.305	[M+H]+	C23H41NO5	(9Z,12Z)-3-Hydroxyhexadecadienoylcarnitine	HMDB0240762		Lipids and lipid-like molecules	Fatty Acyls	Fatty acid esters			Up	pos
MP24248	1.77278	1.25788	0.000579134	439.101	[M+Na]+	C17H21N4O9P	Flavin mononucleotide	HMDB0001520	C00061	Nucleosides, nucleotides, and analogues	Flavin nucleotides				Up	pos
MP26361	1.0672	1.47906	0.0306569	474.358	[M+H]+	C29H47NO4	23-Acetoxysoladulcidine	HMDB0031402		Lipids and lipid-like molecules	Steroids and steroid derivatives	Steroidal alkaloids			Up	pos
MP28477	1.2235	1.4916	0.0314693	510.39	[2M+NH4]+	C26H56NO6P	1-O-OCTADECYL-SN-GLYCERO-3-PHOSPHOCHOLINE	HMDB0011149	C04317	Lipids and lipid-like molecules	Glycerophospholipids	Glycerophosphocholines			Up	pos
MP2997	1.25434	1.59838	0.0438374	122.027	[M+H]+	C8H15NO2S	Prenisteine	HMDB0012286		Organic acids and derivatives	Carboxylic acids and derivatives	Amino acids, peptides, and analogues			Up	pos
MP2998	1.63303	2.14518	0.00593811	122.027	[M+NH4]+	C5H9NO3S	N-Acetyl-L-cysteine	HMDB0001890	C06809	Organic acids and derivatives	Carboxylic acids and derivatives	Amino acids, peptides, and analogues			Up	pos
MP34017	2.15587	1.48818	1.24589e-05	622.37	[M+H]+	C30H56NO10P	OS-PC	HMDB0008102		Lipids and lipid-like molecules	Glycerophospholipids	Glycerophosphocholines			Up	pos
MP3495	1.21054	1.16855	0.0225588	130.05	[M+CH3OH+H]+	C12H15NO3S	Benzylmercapturic acid			Organic acids and derivatives	Carboxylic acids and derivatives	Amino acids, peptides, and analogues			Up	pos
MP3713	1.28032	1.12162	0.0242228	133.032	[M+NH4]+	C11H13N3O6S	DNP-DL-Methionine			Organic acids and derivatives	Carboxylic acids and derivatives	Amino acids, peptides, and analogues			Up	pos
MP3782	1.38546	1.30055	0.00619574	134.117	[M+CH3OH+H]+	C6H15NO2	1-(2-Methoxyethoxy)-2-propanamine								Up	pos
MP38181	1.49988	1.87885	0.00739621	734.568	[M+H]+	C40H81NO8P	DL-Dipalmitoylphosphatidylcholine								Up	pos
MP38231	1.36928	1.7012	0.0194599	735.572	[2M+H]+	C40H83N2O5PS	(2S)-3-(Hexadecylsulfanyl)-2-(palmitoylamino)propyl 2-(trimethylammonio)ethyl phosphate								Up	pos
MP38533	1.56245	2.5159	0.00804523	744.556	[M+H]+	C41H78NO8P	1,2-di-[(9Z)-octadecenoyl]-sn-glycero-3-phosphoethanolamine	HMDB0009059		Lipids and lipid-like molecules	Glycerophospholipids	Glycerophosphoethanolamines			Up	pos
MP38537	1.54598	1.90888	0.00717485	744.593	[M+H]+	C42H82NO7P	PC(P-18:1(9Z)/16:0)	HMDB0011305		Lipids and lipid-like molecules	Glycerophospholipids	Glycerophosphocholines			Up	pos
MP38782	1.79317	4.11134	0.00187225	752.558	[M+NH4]+	C43H78NO7P	1-(1Z-octadecenyl)-2-arachidonoyl-sn-glycero-3-phosphoethanolamine			Lipids and lipid-like molecules	Glycerophospholipids	Glycerophosphoethanolamines			Up	pos
MP39334	1.70805	4.09325	0.00218904	768.552	[M+H]+	C43H78NO8P	PC(20:4(8Z,11Z,14Z,17Z)/15:0)	HMDB0008461		Lipids and lipid-like molecules	Glycerophospholipids	Glycerophosphocholines			Up	pos
MP39476	1.5861	2.40976	0.00626807	772.583	[M+H]+	C43H82NO8P	PC(20:2(11Z,14Z)/15:0)	HMDB0008330		Lipids and lipid-like molecules	Glycerophospholipids	Glycerophosphocholines			Up	pos
MP39954	1.78469	3.25561	0.00166331	786.601	[M+NH4]+	C44H84NO8P	1-octadecanoyl-2-[(9Z,12Z)-octadecadienoyl]-sn-glycero-3-phosphocholine	HMDB0008039		Lipids and lipid-like molecules	Glycerophospholipids	Glycerophosphocholines			Up	pos
MP40015	2.02563	5.22298	0.000231209	788.61	[M+H]+	C44H86NO8P	PC(18:0/18:1(7Z))			Lipids and lipid-like molecules	Glycerophospholipids	Glycerophosphocholines			Up	pos
MP40161	1.18026	1.64327	0.0477024	792.593	[2M+H]+	C46H82NO7P	1-hexadecyl-2-[(4Z,7Z,10Z,13Z,16Z,19Z)-docosahexaenoyl]-sn-glycero-3-phosphocholine			Lipids and lipid-like molecules	Glycerophospholipids	Glycerophosphocholines			Up	pos
MP40802	1.57949	2.91736	0.00436025	810.6	[M+CH3OH+H]+	C46H84NO8P	1-Stearoyl-2-arachidonyl-sn-glycero-3-phosphocholine	HMDB0008043		Lipids and lipid-like molecules	Glycerophospholipids	Glycerophosphocholines			Up	pos
MP40909	1.91237	3.62797	0.000543894	813.621	[M+H]+	C45H85N2O8P	SM(d20:1/20:3(8Z,11Z,14Z)-2OH(5,6))	HMDB0290733		Lipids and lipid-like molecules	Sphingolipids	Phosphosphingolipids			Up	pos
MP41061	1.35764	1.90253	0.0217606	818.61	[2M+NH4]+	C48H84NO7P	1-(1Z-octadecenyl)-2-(4Z,7Z,10Z,13Z,16Z,19Z-docosahexaenoyl)-sn-glycero-3-phosphocholine	HMDB0011262		Lipids and lipid-like molecules	Glycerophospholipids	Glycerophosphocholines			Up	pos
MP4130	1.25187	1.59503	0.0413851	139.112	[M+H]+	C9H16O2	4-Hydroxynonenal	HMDB0004362	C21642	Lipids and lipid-like molecules	Fatty Acyls	Fatty alcohols			Up	pos
MP4448	2.05309	1.8483	0.000154519	144.065	[M+H]+		AMINOADIPATE	HMDB0000510	C00956	Organic acids and derivatives	Carboxylic acids and derivatives	Amino acids, peptides, and analogues			Up	pos
MP4453	1.49525	1.64765	0.00563314	144.084	[M+H]+	C7H13NS	2-Ethyl-2,5-dihydro-4,5-dimethylthiazole	HMDB0037176		Organoheterocyclic compounds	Azolines	Thiazolines			Up	pos
MP4835	1.39693	1.13378	0.0114465	150.058	[M+H]+	C5H11NO2S	L-METHIONINE	HMDB0000696	C00073	Organic acids and derivatives	Carboxylic acids and derivatives	Amino acids, peptides, and analogues			Up	pos
MP5207	1.23667	1.67801	0.0324534	156.102	[M+CH3OH+H]+	C8H13NO2	(1R,3aR,6aS)-Octahydrocyclopenta[c]pyrrole-1-carboxylic acid			Organic oxygen compounds	Organooxygen compounds	Carbohydrates and carbohydrate conjugates			Up	pos
MP5587	1.33832	1.31658	0.0103341	162.076	[M+H]+	C6H11NO4	N-Methylglutamate	HMDB0062660	C01046	Organic acids and derivatives	Carboxylic acids and derivatives	Amino acids, peptides, and analogues			Up	pos
MP6113	1.84673	2.32616	0.00122616	170.081	[M+CH3OH+H]+	C8H13NO4	4-Hydroxy-1-propionylproline								Up	pos
MP6365	1.72561	2.23805	0.000662606	174.055	[M+H]+	C10H9NO3	4-Anilino-4-oxobut-2-enoic acid			Benzenoids	Benzene and substituted derivatives	Anilides			Up	pos
MP6495	1.80127	2.60062	0.000249382	176.038	[M+H]+	C9H7NO4	5,6-dihydroxy-2-indolecarboxylic acid	HMDB0001253	C04185	Organoheterocyclic compounds	Indoles and derivatives	Indolecarboxylic acids and derivatives			Up	pos
MP6503	1.70502	2.72252	0.00173339	176.074	[M+H]+	C7H13NO2S	2-n-Propylthiazolidine-4-carboxylic acid	HMDB0245245		Organic acids and derivatives	Carboxylic acids and derivatives	Amino acids, peptides, and analogues			Up	pos
MP6733	1.87256	2.48181	0.00105364	180.033	[M+H]+	C8H7NO5	2-nitrovanillin			Benzenoids	Benzene and substituted derivatives	Nitrobenzenes			Up	pos
MP6892	1.35736	1.26417	0.00727405	182.118	[M+H]+	C10H15NO2	2,5-Dimethyl-4-(1-pyrrolidinyl)-3(2H)-furanone	HMDB0039784		Organoheterocyclic compounds	Dihydrofurans	Furanones			Up	pos
MP7161	1.10015	29.3483	0.034777	186.058	[M+H]+	C8H11NO2S	Ethyl 2,4-dimethylthiazole-5-carboxylate			Organoheterocyclic compounds	Azoles	Thiazoles			Up	pos
MP7293	1.79845	12.173	0.000345221	188.038	[M+NH4]+	C7H9NO3S	ethyl 2-(4-oxo-4,5-dihydro-1,3-thiazol-2-yl)acetate								Up	pos
MP7561	1.40622	1.39721	0.0164717	192.069	[M+H]+	C7H13NO3S	N-Acetyl-DL-methionine			Organic acids and derivatives	Carboxylic acids and derivatives	Amino acids, peptides, and analogues			Up	pos
MP7891	1.43277	1.78924	0.010901	197.154	[M+H]+	C12H20O2	Nerylacetate	HMDB0035157	C09861	Lipids and lipid-like molecules	Fatty Acyls	Fatty alcohol esters			Up	pos
MP8201	1.47439	2.52124	0.00713299	202.053	[M+H]+	C14H16ClNO4S	Timofibrate			Organic acids and derivatives	Carboxylic acids and derivatives	Amino acids, peptides, and analogues			Up	pos
MP8204	1.1003	1.92049	0.0411615	202.071	[M+H]+		GLUCOSAMINE	HMDB0001514	C00329	Organic oxygen compounds	Organooxygen compounds	Carbohydrates and carbohydrate conjugates			Up	pos
MP8267	1.50585	1.23513	0.00490626	203.082	[M+H]+	C11H10N2O2	Vasicinone	HMDB0259770	C10744	Organoheterocyclic compounds	Diazanaphthalenes	Benzodiazines			Up	pos
MP8276	1.665	1.74937	0.00145482	203.139	[M+CH3OH+H]+	C18H28N2O3	Iprovalicarb	HMDB0253572	C18866	Organic acids and derivatives	Carboxylic acids and derivatives	Amino acids, peptides, and analogues			Up	pos
MP8314	1.86313	2.43206	0.00111118	204.07	[M+H]+	C11H9NO3	Indole-3-pyruvic acid	HMDB0060484	C00331	Organoheterocyclic compounds	Indoles and derivatives	Indolyl carboxylic acids and derivatives			Up	pos
MP8318	1.85708	3.18654	0.00061965	204.105	[M+H]+	C10H12F3N	(S)-Norfenfluramine	HMDB0243739		Benzenoids	Benzene and substituted derivatives	Phenethylamines			Up	pos
MP8432	1.11291	2.33558	0.0240822	206.048	[M+H]+	C10H7NO4	3-Hydroxykynurenic acid	HMDB0246172		Organoheterocyclic compounds	Quinolines and derivatives	Quinoline carboxylic acids			Up	pos
MP8441	1.51362	1.99479	0.00504057	206.084	[M+H-H2O]+	C11H11NO3	5-Methoxy-3-indoleaceate								Up	pos
MP8949	1.2771	1.17851	0.0118854	214.108	[M+ACN+H]+	C10H15NO4	(-)-(alpha)-Kainic Acid		C12819	Organic acids and derivatives	Carboxylic acids and derivatives	Amino acids, peptides, and analogues			Up	pos
MP9219	1.43185	2.29639	0.0172655	218.084	[M+NH4]+	C12H11NO3	(4-Methyl-2-oxo-1(2H)-quinolinyl)acetic acid			Organoheterocyclic compounds	Quinolines and derivatives	Quinolones and derivatives			Up	pos
MP9371	1.30766	2.79412	0.00798263	220.064	[M+Na]+	C11H9NO4	Phthaloyl-DL-alanine			Organoheterocyclic compounds	Indoles and derivatives	Indolyl carboxylic acids and derivatives			Up	pos
MP9379	1.88213	2.15086	0.000946364	220.097	[M+H]+	C12H13NO3	alpha-Hydroxy-1-methyl-1H-indole-3-propanoic acid	HMDB0038338		Organoheterocyclic compounds	Indoles and derivatives	Indolyl carboxylic acids and derivatives			Up	pos
MP9440	1.40722	1.19785	0.0102254	221.092	[M+H]+	C11H12N2O3	4-(2-Oxo-2,3-dihydro-1H-benzimidazol-1-yl)butanoic acid			Organoheterocyclic compounds	Benzimidazoles				Up	pos
MP9590	1.65855	1.22158	0.00199415	223.064	[M+ACN+H]+	C6H18O3Si3	hexamethylcyclotrisiloxane			Organometallic compounds	Organometalloid compounds	Organosilicon compounds			Up	pos

## Sheet: Table. 5
Differentially Abundant Metabolites in Serum between F and F+Bi
ID	VIP	FoldChange	Pvalue	m/z	Reference Ion	Formula	Name	HMDB	KEGG	Super_Class	Class	Sub_Class	Regulation	pos/neg
MN10128	1.42409	0.819449	0.0197399	243.992	[M-H]-	C8H7NO6S	5-(Methylsulfonyl)-2-nitrobenzoic acid			Benzenoids	Benzene and substituted derivatives	Benzoic acids and derivatives	Down	neg
MN10139	1.99828	0.503744	0.00142182	244.102	[M-H]-	C13H15N3O2	2-Cyclohexyl-6-nitro-1H-benzimidazole			Organoheterocyclic compounds	Benzimidazoles		Down	neg
MN10443	1.18736	0.936644	0.033973	249.149	[M-H]-	C15H22O3	6-Hydroxy-1,7,7-trimethyl-1,2,3,3a,5a,6,7,8-octahydrocyclopenta[c]pentalene-4-carboxylic acid						Down	neg
MN10489	1.8869	0.682228	0.00228172	250.145	[M-H]-	C15H21NO5	2-[(2-Ethylbutanoyl)amino]-4,5-dimethoxybenzoic acid			Benzenoids	Benzene and substituted derivatives	Benzoic acids and derivatives	Down	neg
MN10533	1.71511	0.80912	0.00741365	251.079	[M-H]-	C10H12N4O4	Deoxyinosine	HMDB0000071	C05512	Nucleosides, nucleotides, and analogues	Purine nucleosides	Purine 2'-deoxyribonucleosides	Down	neg
MN10536	1.75595	0.531317	0.0062517	251.096	[M-H]-	C14H12N4O	4-(7-Hydroxy-6,7-dihydro-5H-cyclopenta[d]pyrimidin-4-ylamino)benzonitrile	HMDB0244317		Benzenoids	Benzene and substituted derivatives	Benzonitriles	Down	neg
MN10622	1.44919	0.873767	0.0234199	253.108	[M-H]-	C13H18O5	4-methyl-5-carboxyethyl-2-furanpentanoic acid			Lipids and lipid-like molecules	Fatty Acyls	Fatty acids and conjugates	Down	neg
MN10722	1.3105	0.747021	0.0262008	254.982	[M-H]-	C6H8O9S	L-Ascorbic acid 2-sulfate	HMDB0060649		Organoheterocyclic compounds	Dihydrofurans	Furanones	Down	neg
MN10732	1.32515	0.806466	0.0317447	255.088	[M-H]-	C13H12N4O2	Lumiflavin	HMDB0254201		Organoheterocyclic compounds	Pteridines and derivatives	Alloxazines and isoalloxazines	Down	neg
MN10859	1.14595	0.806004	0.0369502	257.176	[M-H]-	C14H26O4	Tetradecanedioic acid	HMDB0000872		Lipids and lipid-like molecules	Fatty Acyls	Fatty acids and conjugates	Down	neg
MN11002	1.48229	0.48787	0.0283688	260.024	[M-H]-	C9H11NO6S	2,3-Dimethoxy-5-sulfamoylbenzoic acid			Benzenoids	Benzene and substituted derivatives	Benzoic acids and derivatives	Down	neg
MN11097	1.60884	0.606359	0.00565725	262.039	[M-H]-	C9H13NO6S	Epinephrine 3-sulfate	HMDB0240733		Organic acids and derivatives	Organic sulfuric acids and derivatives	Arylsulfates	Down	neg
MN11159	1.88401	0.733558	0.00719029	263.15	[M-H]-	C19H20O	(E,E)-1,7-Diphenyl-4,6-heptadien-3-ol	HMDB0040893		Phenylpropanoids and polyketides	Diarylheptanoids	Linear diarylheptanoids	Down	neg
MN11344	1.3717	0.921025	0.0297522	267.074	[M-H]-	C10H12N4O5	Allopurinol riboside	HMDB0000481		Nucleosides, nucleotides, and analogues	Pyrazolo[3,4-d]pyrimidine glycosides		Down	neg
MN11553	1.72495	0.722745	0.00282889	271.228	[M-H]-	C16H32O3	Juniperic acid	HMDB0006294	C18218	Lipids and lipid-like molecules	Fatty Acyls	Fatty acids and conjugates	Down	neg
MN11632	1.37546	0.842242	0.0382159	273.092	[M-H]-	C19H14O2	Bakers yeast extract	HMDB0032173		Benzenoids	Fluorenes		Down	neg
MN11939	1.32249	0.939888	0.0436959	279.161	[M-H]-	C16H24O4	(1R,7S,13S,15S)-2,15-Dihydroxy-7-methyl-6-oxabicyclo[11.3.0]hexadeca-3,11-dien-5-one	HMDB0242339		Phenylpropanoids and polyketides	Macrolides and analogues		Down	neg
MN12584	1.17591	0.769984	0.0478765	293.068	[M-H]-	C12H14N4O3S	Sulfacytine	HMDB0015412		Benzenoids	Benzene and substituted derivatives	Benzenesulfonamides	Down	neg
MN12701	1.69282	0.718714	0.00699537	295.229	[M-H]-	C18H32O3	hydroxyoctadecadienoic acid	HMDB0253281		Lipids and lipid-like molecules	Fatty Acyls	Lineolic acids and derivatives	Down	neg
MN12730	1.68494	0.622458	0.00962562	296.132	[M-H]-	C18H19NO3	Glaziovine	HMDB0252740	C09457	Alkaloids and derivatives	Proaporphines		Down	neg
MN12795	2.03893	0.558096	0.000593409	297.244	[M-H]-	C18H34O3	11-cycloheptyl,2R-hydroxyundecanoic acid			Lipids and lipid-like molecules	Fatty Acyls	Fatty acids and conjugates	Down	neg
MN12834	1.7341	0.269441	0.00587676	298.149	[M-H]-	C18H21NO3	Pandamarilactone 32	HMDB0039767		Organoheterocyclic compounds	Pyridines and derivatives	Hydropyridines	Down	neg
MN12899	1.42872	0.694697	0.0173126	299.259	[M-H]-	C18H36O3	9-methoxy-heptadecanoic acid			Lipids and lipid-like molecules	Fatty Acyls	Fatty acids and conjugates	Down	neg
MN13386	1.50451	0.673617	0.0187987	309.113	[M-H]-	C14H18N2O6	Tyrosyl-Glutamate	HMDB0029104		Organic acids and derivatives	Carboxylic acids and derivatives	Amino acids, peptides, and analogues	Down	neg
MN13697	1.32106	0.562429	0.0379251	315.175	[M-H]-	C19H24N2O4	(S,S)-formoterol			Benzenoids	Benzene and substituted derivatives	Phenethylamines	Down	neg
MN14216	1.61104	0.685107	0.026323	326.088	[M-H]-	C14H17NO8	HBOA	HMDB0038318	C15769	Organoheterocyclic compounds	Benzoxazines	Benzoxazinones	Down	neg
MN15110	1.82778	0.436848	0.00348806	344.154	[M-H]-	C19H23NO5	Inolin	HMDB0253488		Organoheterocyclic compounds	Isoquinolines and derivatives	Benzylisoquinolines	Down	neg
MN15617	1.16648	0.82223	0.0468736	355.159	[M-H]-	C21H24O5	2-(2-Hydroxy-2-propanyl)-4-methoxy-6-(2-phenylethyl)-2,3-dihydro-1-benzofuran-7-carboxylic acid						Down	neg
MN15704	1.13294	0.532477	0.0418723	357.089	[M-H]-	C14H19N2O7P	N1-(5-Phospho-a-D-ribosyl)-5,6-dimethylbenzimidazole	HMDB0003882	C04778	Nucleosides, nucleotides, and analogues	Benzimidazole ribonucleosides and ribonucleotides		Down	neg
MN15778	1.72789	0.551366	0.00858265	358.242	[M-H]-	C22H33NO3	N-Eicosapentaenoyl Glycine	HMDB0242071		Organic acids and derivatives	Carboxylic acids and derivatives	Amino acids, peptides, and analogues	Down	neg
MN15857	1.79151	0.746448	0.00682381	360.109	[M-H]-	C18H19NO7	Avenanthramide A2	HMDB0029297		Phenylpropanoids and polyketides	Cinnamic acids and derivatives	Hydroxycinnamic acids and derivatives	Down	neg
MN16287	1.76918	0.577574	0.00498809	369.203	[M-H]-	C9H15NO3	(5-Oxo-1-propyl-2-pyrrolidinyl)acetic acid						Down	neg
MN16372	1.52688	0.723288	0.0480917	371.135	[M-H]-	C17H24O9	Citrusin E	HMDB0039234		Organic oxygen compounds	Organooxygen compounds	Carbohydrates and carbohydrate conjugates	Down	neg
MN16621	1.97991	0.527456	0.00138712	376.192	[M-H]-	C24H27NO3	Dioncophylline A	HMDB0251430	C12336	Organoheterocyclic compounds	Isoquinolines and derivatives	Naphthylisoquinolines	Down	neg
MN17005	1.76295	0.525499	0.00676691	384.257	[M-H]-	C24H35NO3	Docosahexaenoyl glycine			Organic acids and derivatives	Carboxylic acids and derivatives	Amino acids, peptides, and analogues	Down	neg
MN17585	1.66674	0.0044805	0.0125465	397.172	[M-H]-	C21H28N4O3S	5-[({(2R,4S,5R)-5-[1-Methyl-3-(2-thienyl)-1H-pyrazol-5-yl]-1-azabicyclo[2.2.2]oct-2-yl}methyl)amino]-5-oxopentanoic acid						Down	neg
MN17678	1.71417	0.630252	0.0135111	399.167	[M-H]-	C24H24N4S	N-(1-Benzylpiperidin-4-yl)-6-phenylthieno[3,2-d]pyrimidin-4-amine			Organoheterocyclic compounds	Piperidines	Benzylpiperidines	Down	neg
MN17762	1.65274	0.670863	0.01795	401.175	[M-H]-	C19H30O9	6-[3-(beta-D-Glucopyranosyloxy)butyl]-5,5-dimethyl-3-oxo-1-cyclohexene-1-carboxylic acid						Down	neg
MN17961	1.32526	0.553495	0.0474049	405.232	[M-H]-	C23H34O6	diginatigenin			Lipids and lipid-like molecules	Steroids and steroid derivatives	Steroid lactones	Down	neg
MN1815	1.64279	0.71997	0.0236938	103.04	[M-H]-	C4H8O3	alpha-Hydroxyisobutyric acid	HMDB0000729		Organic acids and derivatives	Hydroxy acids and derivatives	Alpha hydroxy acids and derivatives	Down	neg
MN18425	1.93912	0.546182	0.00108497	415.198	[M-H]-	C20H32O9	Ethyl 7-epi-12-hydroxyjasmonate glucoside	HMDB0036340		Lipids and lipid-like molecules	Fatty Acyls	Fatty acyl glycosides	Down	neg
MN18803	1.88714	0.69185	0.00165005	423.326	[M-H]-	C29H44O2	2,2'-Methylenebis(4,6-di-tert-butylphenol)			Benzenoids	Benzene and substituted derivatives	Diphenylmethanes	Down	neg
MN19165	1.70333	0.50062	0.014593	431.099	[M-H]-	C21H20O10	Dihydrodaidzein 7-O-glucuronide	HMDB0041722		Phenylpropanoids and polyketides	Isoflavonoids	Isoflavonoid O-glycosides	Down	neg
MN19413	1.45987	0.798968	0.0192902	436.283	[M-H]-	C21H44NO6P	LysoPE(P-16:0/0:0)	HMDB0011152		Lipids and lipid-like molecules	Glycerophospholipids	Glycerophosphoethanolamines	Down	neg
MN19455	1.84245	0.53915	0.00293427	437.171	[M-H]-	C12H13NO3	2-Hydroxy-3-(1H-indol-3-yl)butanoic acid			Organoheterocyclic compounds	Indoles and derivatives	Indoles	Down	neg
MN19642	1.4054	0.0173412	0.0236762	441.198	[M-H]-	C22H28N4OS	N-({(2R,4S,5R)-5-[2-Methyl-6-(2-thienyl)-4-pyrimidinyl]-1-azabicyclo[2.2.2]oct-2-yl}methyl)cyclobutanecarboxamide						Down	neg
MN20159	1.64308	0.822543	0.00807333	452.279	[M-H]-	C21H44NO7P	[3-[2-Aminoethoxy(hydroxy)phosphoryl]oxy-2-hydroxypropyl] hexadecanoate	HMDB0256030		Lipids and lipid-like molecules	Glycerophospholipids	Glycerophosphoethanolamines	Down	neg
MN20315	1.82084	0.609335	0.00514377	456.158	[M-H]-	C20H27NO11	[(6-O-Hexopyranosylhexopyranosyl)oxy](phenyl)acetonitrile			Organic oxygen compounds	Organooxygen compounds	Carbohydrates and carbohydrate conjugates	Down	neg
MN20621	1.46764	0.92963	0.0183342	462.229	[M-H]-	C29H29N5O	(3R,6R)-6-{[4-(4-Biphenylyl)-1H-1,2,3-triazol-1-yl]methyl}-N-phenylquinuclidine-3-carboxamide						Down	neg
MN20624	1.79612	0.731097	0.00419615	462.301	[M-H]-	C23H46NO6P	LysoPE(P-18:1(9Z)/0:0)	HMDB0240599		Lipids and lipid-like molecules	Glycerophospholipids	Glycerophosphoethanolamines	Down	neg
MN20814	2.03759	0.671775	0.000823921	466.33	[M-H]-	C23H50NO6P	PE(O-18:0/0:0)			Lipids and lipid-like molecules	Glycerophospholipids	Glycerophosphoethanolamines	Down	neg
MN21251	1.81378	0.811294	0.00243546	476.278	[M-H]-	C23H44NO7P	LysoPE(18:2(9Z,12Z)/0:0)	HMDB0011507		Lipids and lipid-like molecules	Glycerophospholipids	Glycerophosphoethanolamines	Down	neg
MN22174	1.55769	0.565421	0.0184943	497.224	[M-H]-	C26H27FN10	Avapritinib	HMDB0304850		Organoheterocyclic compounds	Diazinanes	Piperazines	Down	neg
MN22391	2.43238	0.725169	2.52171e-05	502.294	[M-H]-	C25H46NO7P	LysoPE(20:3(11Z,14Z,17Z)/0:0)	HMDB0011514		Lipids and lipid-like molecules	Glycerophospholipids	Glycerophosphoethanolamines	Down	neg
MN22732	1.90528	0.75291	0.00416905	510.283	[M-H]-	C26H37N7O4	(3R)-N3-[(2R)-1-Amino-3-(1H-indol-3-yl)-1-oxo-2-propanyl]-N1-isopropyl-4-(4-piperidinylcarbonyl)-1,3-piperazinedicarboxamide						Down	neg
MN22819	1.49333	0.736246	0.0281292	512.309	[M-H]-	C27H47NO6S	N-methyltaurodeoxycholic acid			Lipids and lipid-like molecules	Steroids and steroid derivatives	Bile acids, alcohols and derivatives	Down	neg
MN23332	1.29952	0.830651	0.0318507	524.28	[M-H]-	C27H44NO7P	LysoPE(22:6(4Z,7Z,10Z,13Z,16Z,19Z)/0:0)	HMDB0011526		Lipids and lipid-like molecules	Glycerophospholipids	Glycerophosphoethanolamines	Down	neg
MN23404	2.29629	0.755014	6.88034e-05	526.293	[M-H]-	C27H46NO7P	LysoPE(22:5(4Z,7Z,10Z,13Z,16Z)/0:0)	HMDB0011524		Lipids and lipid-like molecules	Glycerophospholipids	Glycerophosphoethanolamines	Down	neg
MN23486	1.45186	0.81252	0.0236567	528.31	[M-H]-	C27H48NO7P	LysoPE(22:4(7Z,10Z,13Z,16Z)/0:0)	HMDB0011523		Lipids and lipid-like molecules	Glycerophospholipids	Glycerophosphoethanolamines	Down	neg
MN2519	1.36319	0.775193	0.0201931	116.035	[M-H]-	C4H7NO3	N-Acetylglycine	HMDB0000532		Organic acids and derivatives	Carboxylic acids and derivatives	Amino acids, peptides, and analogues	Down	neg
MN2584	2.15987	0.718929	0.000625825	117.056	[M-H]-	C5H10O3	2-Hydroxy-2-methylbutyric acid	HMDB0001987		Lipids and lipid-like molecules	Fatty Acyls	Fatty acids and conjugates	Down	neg
MN26373	1.46917	0.787872	0.0235739	599.319	[M-H]-	C27H53O12P	Glc-GP(18:0/0:0)			Lipids and lipid-like molecules	Glycerophospholipids	Glycosylglycerophospholipids	Down	neg
MN3319	1.83637	0.628565	0.00108626	128.018	[M-H]-	C5H7NOS	5-Methoxy-2-methylthiazole	HMDB0037178		Organoheterocyclic compounds	Azoles	Thiazoles	Down	neg
MN3522	1.58984	0.757003	0.0129586	131.071	[M-H]-	C6H12O3	Leucic acid	HMDB0000624	C03264	Lipids and lipid-like molecules	Fatty Acyls	Fatty acids and conjugates	Down	neg
MN3894	1.65666	0.778056	0.015747	137.024	[M-H]-	C19H26O13	Sibiricose A3			Organic oxygen compounds	Organooxygen compounds	Carbohydrates and carbohydrate conjugates	Down	neg
MN3948	1.79484	0.571308	0.0037735	138.019	[M-H]-	C14H12N2O4	2-Hydroxy-N-(4-methylphenyl)-5-nitrobenzamide			Benzenoids	Benzene and substituted derivatives	Anilides	Down	neg
MN4065	1.62574	0.730402	0.00944929	140.108	[M-H]-	C8H15NO	Tropine	HMDB0259297	C00729	Alkaloids and derivatives	Tropane alkaloids		Down	neg
MN4174	1.87331	0.722163	0.00463446	142.051	[M-H]-	C6H9NO3	6-Oxopiperidine-2-carboxylic acid	HMDB0061705		Organic acids and derivatives	Carboxylic acids and derivatives	Amino acids, peptides, and analogues	Down	neg
MN4355	1.70617	0.580574	0.00575657	145.051	[M-H]-	C6H10O4	2-oxo-4-hydroxy-hexanoic acid			Organic acids and derivatives	Keto acids and derivatives	Medium-chain keto acids and derivatives	Down	neg
MN4473	1.31707	0.764576	0.0369878	147.03	[M-H]-	C5H8O5	CITRAMALIC ACID	HMDB0000426	C00815	Lipids and lipid-like molecules	Fatty Acyls	Fatty acids and conjugates	Down	neg
MN4792	1.82511	0.55009	0.00338588	152.036	[M-H]-	C8H7NO4	2-Hydroxy-3-methyl-5-nitrobenzaldehyde			Benzenoids	Benzene and substituted derivatives	Nitrobenzenes	Down	neg
MN5038	1.47115	0.815026	0.0311082	156.067	[M-H]-	C7H11NO3	3-Methylcrotonylglycine	HMDB0000459	C20828	Organic acids and derivatives	Carboxylic acids and derivatives	Amino acids, peptides, and analogues	Down	neg
MN5218	1.70211	0.626472	0.00316324	159.066	[M-H]-	C7H12O4	Dihydro-3-hydroxy-3-(1-hydroxyethyl)-4-methylfuran-2(3H)-one			Organoheterocyclic compounds	Lactones	Gamma butyrolactones	Down	neg
MN5277	1.76848	0.4298	0.00573115	160.044	[M-H]-	C6H11NO2S	S-Allylcysteine	HMDB0034323	C16759	Organic acids and derivatives	Carboxylic acids and derivatives	Amino acids, peptides, and analogues	Down	neg
MN5588	1.77184	0.784761	0.00555039	165.02	[M-H]-	C8H6O4	4-Formylsalicylic acid		C14100	Benzenoids	Benzene and substituted derivatives	Benzoic acids and derivatives	Down	neg
MN5645	1.7949	0.560159	0.00348986	166.051	[M-H]-	C8H9NO3	2,4-DIMETHYL-6-NITROPHENOL			Benzenoids	Phenols	Nitrophenols	Down	neg
MN5762	1.76381	0.682972	0.00518123	168.067	[M-H]-	C8H13NO4	5-Acetamido-4-oxohexanoic acid			Organic acids and derivatives	Keto acids and derivatives	Medium-chain keto acids and derivatives	Down	neg
MN5816	2.09791	0.787958	0.00028263	169.087	[M-H]-	C9H16O4	3-Isobutylpentanedioic acid			Lipids and lipid-like molecules	Fatty Acyls	Fatty acids and conjugates	Down	neg
MN6047	1.54119	0.690575	0.0124742	173.009	[M-H]-	C12H12O12	3,5a,6a,9-Tetrahydroxytetrahydro-2H,8aH-furo[2',3':4,5]furo[3,4-b]furo[3',2':2,3]furo[3,4-e][1,4]dioxine-5,7(5aH,6aH)-dione			Organoheterocyclic compounds	Furofurans	Isosorbides	Down	neg
MN6048	1.4527	0.587653	0.0441594	173.01	[M-H]-	C6H6O6	ACONITIC ACID	HMDB0247961		Organic acids and derivatives	Carboxylic acids and derivatives	Tricarboxylic acids and derivatives	Down	neg
MN6181	1.58405	0.607895	0.0209981	175.061	[M-H]-	C7H12O5	2-Isopropylmalic acid	HMDB0000402	C02504	Lipids and lipid-like molecules	Fatty Acyls	Fatty acids and conjugates	Down	neg
MN6368	1.90516	0.615116	0.00306648	178.018	[M-H]-	C8H4FN3O3	7-Fluoro-6-nitro-4-hydroxy-quinazoline			Organoheterocyclic compounds	Diazanaphthalenes	Benzodiazines	Down	neg
MN6434	1.87182	0.716573	0.00367421	179.056	[M-H]-	C6H12O6	MANNOSE	HMDB0000169	C00159	Organic oxygen compounds	Organooxygen compounds	Carbohydrates and carbohydrate conjugates	Down	neg
MN6670	1.85523	0.5165	0.00304102	183.005	[M-H]-	C6H4N2O5	2,4-Dinitrophenol	HMDB0245462	C02496	Benzenoids	Phenols	Nitrophenols	Down	neg
MN6744	1.71429	0.707729	0.0060951	184.098	[M-H]-	C9H15NO3	Pseudoecgonine	HMDB0006348	C12449	Alkaloids and derivatives	Tropane alkaloids		Down	neg
MN7010	1.91773	0.607508	0.00214913	188.039	[M-H]-	C11H7NO5	4-Hydroxyquinoline-3,7-dicarboxylic acid			Organoheterocyclic compounds	Quinolines and derivatives	Quinoline carboxylic acids	Down	neg
MN7551	1.84494	0.559238	0.00321401	197.02	[M-H]-	C7H6N2O5	Dinitro-ortho-cresol			Benzenoids	Phenols	Nitrophenols	Down	neg
MN7617	1.47037	0.799241	0.0140536	198.114	[M-H]-	C10H17NO3	2-octenoylglycine	HMDB0094801		Organic acids and derivatives	Carboxylic acids and derivatives	Amino acids, peptides, and analogues	Down	neg
MN8255	1.70995	0.8147	0.00710865	209.118	[M-H]-	C12H18O3	epi-jasmonic acid	HMDB0303804	C16317	Lipids and lipid-like molecules	Fatty Acyls	Lineolic acids and derivatives	Down	neg
MN8797	1.75773	0.712432	0.00499364	218.082	[M-H]-	C12H13NO3	1-(3-Carboxypropionyl)-2,3-dihydro-1H-indole						Down	neg
MN9174	1.76254	0.683479	0.00581448	225.113	[M-H]-	C12H18O4	7-Epi-12-hydroxyjasmonic acid	HMDB0303749		Lipids and lipid-like molecules	Fatty Acyls	Lineolic acids and derivatives	Down	neg
MN9371	1.9017	0.751308	0.0019433	229.012	[M-H]-	C5H11O8P	D-Ribose-1-phosphate	HMDB0001489	C00620	Organic oxygen compounds	Organooxygen compounds	Carbohydrates and carbohydrate conjugates	Down	neg
MN9631	1.74407	0.701095	0.00538726	234.077	[M-H]-	C9H17NO4S	Cbhcy	HMDB0249714		Organic acids and derivatives	Carboxylic acids and derivatives	Amino acids, peptides, and analogues	Down	neg
MN9878	1.93008	0.369819	0.00194516	239.093	[M-H]-	C12H16O5	CMPF	HMDB0061112		Lipids and lipid-like molecules	Fatty Acyls	Fatty acids and conjugates	Down	neg
MP10183	1.52979	0.238974	0.00763473	232.064	[M+Na]+	C14H11NO	10-methylacridone	HMDB0033000		Organoheterocyclic compounds	Quinolines and derivatives	Benzoquinolines	Down	pos
MP10199	1.57118	0.543471	0.0241508	232.137	[M+H]+	C15H18N2O2S	Ethyl 1,6-dimethyl-4-phenyl-2-thioxo-1,2,3,4-tetrahydro-5-pyrimidinecarboxylate			Organoheterocyclic compounds	Diazines	Pyrimidines and pyrimidine derivatives	Down	pos
MP10303	1.25273	0.349983	0.01209	234.043	[M+NH4]+	C11H7NO5	5-(4-Nitrophenyl)-2-furoic acid			Benzenoids	Benzene and substituted derivatives	Nitrobenzenes	Down	pos
MP10426	1.86626	0.705573	0.00430722	236.092	[M+H]+	C12H13NO4	5-Isoxazoleacetic acid, 4,5-dihydro-3-(4-hydroxyphenyl)-, methyl ester	HMDB0253597		Benzenoids	Phenols	1-hydroxy-2-unsubstituted benzenoids	Down	pos
MP11063	1.36913	0.704599	0.0461021	245.095	[M+H]+	C10H16N2O3S	biotin	HMDB0000030	C00120	Organoheterocyclic compounds	Biotin and derivatives		Down	pos
MP11137	1.57231	0.829625	0.0145393	246.08	[M+H]+	C12H11N3O3	4-[(2-Amino-4-nitrophenyl)amino]phenol						Down	pos
MP11966	1.26293	0.00448463	0.0444654	258.08	[M+H]+	C14H11NO4	3-(Benzoylamino)-2-hydroxybenzoic acid			Benzenoids	Benzene and substituted derivatives	Anilides	Down	pos
MP12058	1.35508	0.748142	0.0411191	259.202	[M+H]+	C18H26O	Versalide	HMDB0259795		Benzenoids	Tetralins		Down	pos
MP12114	1.63635	0.55741	0.0147142	260.168	[M+H]+	C11H21N3O4	Glutaminylleucine	HMDB0028801		Organic acids and derivatives	Carboxylic acids and derivatives	Amino acids, peptides, and analogues	Down	pos
MP12174	1.32664	0.852406	0.0397211	261.144	[M+H]+	C11H20N2O5	gamma-Glutamylisoleucine	HMDB0011170		Organic acids and derivatives	Carboxylic acids and derivatives	Amino acids, peptides, and analogues	Down	pos
MP12261	1.07003	0.801449	0.0402798	262.165	[M+H]+	C12H23NO5	2-Hydroxyisovalerylcarnitine	HMDB0240421		Lipids and lipid-like molecules	Fatty Acyls	Fatty acid esters	Down	pos
MP12595	1.50182	0.594636	0.0137013	267.268	[M+2H]2+	C18H34O	Linoleyl alcohol			Lipids and lipid-like molecules	Fatty Acyls	Fatty alcohols	Down	pos
MP12774	1.81581	0.358819	0.00303772	270.116	[M+H]+	C16H15NO3	3-[4-(Benzoylamino)phenyl]propanoic acid						Down	pos
MP12792	1.32919	0.758246	0.0247305	270.279	[M+H]+	C17H37NO2	(2S,3R)-2-Amino-1,3-heptadecanediol						Down	pos
MP13120	1.61612	0.595086	0.0228281	275.017	[M+H]+	C6H11O10P	D-Glucuronic acid 1-phosphate	HMDB0003976	C05385	Organic oxygen compounds	Organooxygen compounds	Carbohydrates and carbohydrate conjugates	Down	pos
MP13615	1.87483	0.391158	0.00222912	282.222	[M+H-H2O]+	C15H27N3O2	N-{[(2R,4S,5R)-5-Ethyl-1-azabicyclo[2.2.2]oct-2-yl]methyl}-4-morpholinecarboxamide						Down	pos
MP13745	1.53769	0.305688	0.00525902	284.056	[2M+Na]+	C15H9NO5	4-(1,3-Dioxo-1,3-dihydro-2H-isoindol-2-yl)-2-hydroxybenzoic acid			Organoheterocyclic compounds	Isoindoles and derivatives	Isoindolines	Down	pos
MP13756	1.63954	0.342866	0.0196243	284.149	[M+NH4]+	C14H21NO5	2-(3-Hexyl-4-methyl-2,5-dioxo-2,5-dihydro-1H-pyrrol-1-yl)-3-hydroxypropanoic acid			Organic acids and derivatives	Carboxylic acids and derivatives	Amino acids, peptides, and analogues	Down	pos
MP14186	1.87526	0.434658	0.00300122	290.142	[M+H]+	C16H19NO4	Norcocaine	HMDB0041955		Benzenoids	Phenol esters		Down	pos
MP15510	1.78827	0.521747	0.00305779	310.31	[M+ACN+H]+	C20H41NO2	Stearoyl Ethanolamide	HMDB0013078		Organic nitrogen compounds	Organonitrogen compounds	Amines	Down	pos
MP17751	1.53693	0.384732	0.020149	343.133	[M+H]+	C18H19ClN4O	Clozapine N-oxide	HMDB0060900		Organoheterocyclic compounds	Benzodiazepines	Dibenzodiazepines	Down	pos
MP18782	1.27912	0.714891	0.0190899	358.259	[M+H]+	C19H35NO5	(4E)-3-Hydroxydodec-4-enoylcarnitine	HMDB0241220		Lipids and lipid-like molecules	Fatty Acyls	Fatty acid esters	Down	pos
MP18916	1.58613	0.577141	0.0253063	360.256	[M+CH3OH+H]+	C22H33NO3	11-Ethyl-13-methyl-6-methylene-11-azahexacyclo[7.7.2.1~5,8~.0~1,10~.0~2,8~.0~13,17~]nonadecane-4,7,16-triol						Down	pos
MP20057	1.49052	0.792768	0.0187681	377.145	[M+H]+	C17H20N4O6	RIBOFLAVIN	HMDB0000244	C00255	Organoheterocyclic compounds	Pteridines and derivatives	Alloxazines and isoalloxazines	Down	pos
MP21668	1.84374	0.41257	0.00184033	400.188	[M+H]+	C21H25N3O5	N-{4-[(2R,3R)-4-(2-Aminoethyl)-3-(hydroxymethyl)-5-oxo-2-morpholinyl]phenyl}-4-methoxybenzamide						Down	pos
MP2171	1.34751	0.443534	0.0196374	106.065	[M+H]+	C8H8N2	indoleamine	HMDB0244887	C01819	Organoheterocyclic compounds	Indoles and derivatives	Indoles	Down	pos
MP21746	1.77203	0.767567	0.00352115	401.23	[2M+NH4]+	C20H28N6O3	2-Methoxy-N-(5-{5-[(2S)-1-(1-methyl-4-piperidinyl)-2-pyrrolidinyl]-1,2,4-oxadiazol-3-yl}-2-pyridinyl)acetamide						Down	pos
MP24248	1.23	0.854048	0.0448765	439.101	[M+Na]+	C17H21N4O9P	Flavin mononucleotide	HMDB0001520	C00061	Nucleosides, nucleotides, and analogues	Flavin nucleotides		Down	pos
MP25192	1.40839	0.841449	0.0141131	454.329	[M+H]+	C22H48NO6P	PC(O-14:0/0:0)			Lipids and lipid-like molecules	Glycerophospholipids	Glycerophosphocholines	Down	pos
MP2573	1.32585	0.803568	0.0243789	114.128	[M+H]+	C7H15N	(2R,4R)-2,4-Dimethylpiperidine			Organoheterocyclic compounds	Piperidines		Down	pos
MP26039	2.04638	0.728309	0.000640221	468.345	[M+H]+	C23H50NO6P	PC(O-15:0/0:0)			Lipids and lipid-like molecules	Glycerophospholipids	Glycerophosphocholines	Down	pos
MP2619	1.80744	0.782133	0.00216855	115.039	[M+H]+	C5H8O4	Glutaric acid	HMDB0000661	C00489	Organic acids and derivatives	Carboxylic acids and derivatives	Dicarboxylic acids and derivatives	Down	pos
MP26591	1.89582	0.798158	0.00115553	478.292	[M+H]+	C23H44NO7P	LysoPE(0:0/18:2(9Z,12Z))	HMDB0011477		Lipids and lipid-like molecules	Glycerophospholipids	Glycerophosphoethanolamines	Down	pos
MP26725	1.50547	0.794525	0.0122381	480.345	[2M+H]+	C24H50NO6P	1-(1Z-hexadecenyl)-sn-glycero-3-phosphocholine			Lipids and lipid-like molecules	Glycerophospholipids	Glycerophosphocholines	Down	pos
MP26853	2.04224	0.700222	0.000344745	482.36	[M+ACN+H]+	C24H52NO6P	Lyso-PAF-C16			Lipids and lipid-like molecules	Glycerophospholipids	Glycerophosphocholines	Down	pos
MP27680	1.54066	0.864197	0.0115474	496.337	[M+H]+	C24H50NO7P	PC(16:0/0:0)	HMDB0010382	C04230	Lipids and lipid-like molecules	Glycerophospholipids	Glycerophosphocholines	Down	pos
MP27683	1.56139	0.853489	0.00935462	496.341	[M+H]+	C24H50NO7P	PC(O-14:0/2:0)			Lipids and lipid-like molecules	Glycerophospholipids	Glycerophosphocholines	Down	pos
MP28247	1.54008	0.784567	0.0139714	506.325	[M+H]+	C25H48NO7P	LysoPE(0:0/20:2(11Z,14Z))	HMDB0011483		Lipids and lipid-like molecules	Glycerophospholipids	Glycerophosphoethanolamines	Down	pos
MP28250	1.4911	0.827236	0.0241931	506.36	[M+H]+	C26H52NO6P	LysoPC(P-18:1(9Z)/0:0)	HMDB0010408	C04230	Lipids and lipid-like molecules	Glycerophospholipids	Glycerophosphocholines	Down	pos
MP28350	1.70252	0.713747	0.0122539	508.339	[M+H]+	C25H50NO7P	LysoPE(20:1(11Z)/0:0)	HMDB0011512		Lipids and lipid-like molecules	Glycerophospholipids	Glycerophosphoethanolamines	Down	pos
MP28352	1.94174	0.711433	0.0014914	508.376	[M+H]+	C26H54NO6P	LysoPC(P-18:0)	HMDB0013122	C04230	Lipids and lipid-like molecules	Glycerophospholipids	Glycerophosphocholines	Down	pos
MP28477	1.57623	0.544395	0.00406246	510.39	[2M+NH4]+	C26H56NO6P	1-O-OCTADECYL-SN-GLYCERO-3-PHOSPHOCHOLINE	HMDB0011149	C04317	Lipids and lipid-like molecules	Glycerophospholipids	Glycerophosphocholines	Down	pos
MP29177	1.7531	0.625667	0.00606217	524.371	[M+H]+	C26H54NO7P	LysoPC(0:0/18:0)	HMDB0011128		Lipids and lipid-like molecules	Glycerophospholipids	Glycerophosphocholines	Down	pos
MP29178	1.2956	0.837551	0.0364204	524.371	[M+H]+	C26H54NO7P	Platelet-activating factor	HMDB0062195	C04598	Lipids and lipid-like molecules	Glycerophospholipids	Glycerophosphocholines	Down	pos
MP29288	1.29075	0.82803	0.0288418	526.294	[M+H]+	C27H44NO7P	LysoPE(0:0/22:6(4Z,7Z,10Z,13Z,16Z,19Z))	HMDB0011496		Lipids and lipid-like molecules	Glycerophospholipids	Glycerophosphoethanolamines	Down	pos
MP29295	1.77727	0.551159	0.00266469	526.388	[M+H]+	C26H56NO7P	1-(2-methoxy-eicosanyl)-sn-glycero-3-phosphoethanolamine			Lipids and lipid-like molecules	Glycerophospholipids	Glycerophosphoethanolamines	Down	pos
MP29389	1.82703	0.737204	0.00145105	528.307	[M+H]+	C27H46NO7P	LysoPE(0:0/22:5(7Z,10Z,13Z,16Z,19Z))	HMDB0011495		Lipids and lipid-like molecules	Glycerophospholipids	Glycerophosphoethanolamines	Down	pos
MP29509	1.38253	0.813388	0.0317487	530.325	[M+H]+	C27H48NO7P	LysoPE(0:0/22:4(7Z,10Z,13Z,16Z))	HMDB0011493		Lipids and lipid-like molecules	Glycerophospholipids	Glycerophosphoethanolamines	Down	pos
MP2998	1.41705	0.649749	0.0168204	122.027	[M+NH4]+	C5H9NO3S	N-Acetyl-L-cysteine	HMDB0001890	C06809	Organic acids and derivatives	Carboxylic acids and derivatives	Amino acids, peptides, and analogues	Down	pos
MP30342	1.77567	0.822205	0.00572734	546.357	[M+H]+	C28H52NO7P	LysoPC(20:3(8Z,11Z,14Z)/0:0)	HMDB0010394		Lipids and lipid-like molecules	Glycerophospholipids	Glycerophosphocholines	Down	pos
MP30444	1.18985	0.830398	0.0475083	548.371	[M+H]+	C28H54NO7P	PC(O-18:2(9Z,12Z)/2:0)			Lipids and lipid-like molecules	Glycerophospholipids	Glycerophosphocholines	Down	pos
MP30536	1.50057	0.761625	0.0232417	550.385	[M+H]+	C28H56NO7P	1-(9Z-Eicosenoyl)-sn-glycero-3-phosphocholine	HMDB0243798		Lipids and lipid-like molecules	Glycerophospholipids	Glycerophosphocholines	Down	pos
MP31156	1.5373	0.23777	0.01637	563.35	[M+H]+	C30H42N8O3	Pinometostat	HMDB0256563		Nucleosides, nucleotides, and analogues	5'-deoxyribonucleosides		Down	pos
MP31282	1.906	0.653639	0.00333032	566.38	[M+H]+	C28H56NO8P	1,2-DIDECANOYL-SN-GLYCERO-3-PHOSPHOCHOLINE	HMDB0244070		Lipids and lipid-like molecules	Glycerophospholipids	Glycerophosphocholines	Down	pos
MP31481	1.61609	0.871782	0.0122513	570.357	[M+H]+	C30H52NO7P	LysoPC(22:5(7Z,10Z,13Z,16Z,19Z)/0:0)	HMDB0010403	C04230	Lipids and lipid-like molecules	Glycerophospholipids	Glycerophosphocholines	Down	pos
MP31806	1.38794	0.680301	0.0336217	577.283	[M+H]+	C27H44O11S	Ptilosaponoside B			Lipids and lipid-like molecules	Steroids and steroid derivatives	Steroidal glycosides	Down	pos
MP31958	1.707	0.805	0.00951357	580.363	[M+H]+	C28H54NO9P	POB-PC			Lipids and lipid-like molecules	Glycerophospholipids	Glycerophosphocholines	Down	pos
MP32580	1.55855	0.670845	0.0271207	592.396	[M+H]+	C30H58NO8P	PC(4:0/18:1(9Z))			Lipids and lipid-like molecules	Glycerophospholipids	Glycerophosphocholines	Down	pos
MP32676	1.5128	0.815476	0.0266162	594.379	[M+H]+	C29H56NO9P	PC 16:0/5:0;5oxo			Lipids and lipid-like molecules	Glycerophospholipids	Glycerophosphocholines	Down	pos
MP32679	1.94218	0.593775	0.00154789	594.413	[M+H]+	C30H60NO8P	PC(16:0/6:0)			Lipids and lipid-like molecules	Glycerophospholipids	Glycerophosphocholines	Down	pos
MP33930	1.91027	0.744052	0.00332155	620.39	[M+H]+	C31H58NO9P	OOV-PC			Lipids and lipid-like molecules	Glycerophospholipids	Glycerophosphocholines	Down	pos
MP34017	2.03645	0.698941	0.00112989	622.37	[M+H]+	C30H56NO10P	OS-PC	HMDB0008102		Lipids and lipid-like molecules	Glycerophospholipids	Glycerophosphocholines	Down	pos
MP4057	1.6569	0.730597	0.0276151	138.055	[M+Na]+		TRIGONELLINE	HMDB0000875	C01004	Alkaloids and derivatives			Down	pos
MP4448	2.00914	0.714907	0.00201191	144.065	[M+H]+		AMINOADIPATE	HMDB0000510	C00956	Organic acids and derivatives	Carboxylic acids and derivatives	Amino acids, peptides, and analogues	Down	pos
MP4453	1.78266	0.552018	0.0070638	144.084	[M+H]+	C7H13NS	2-Ethyl-2,5-dihydro-4,5-dimethylthiazole	HMDB0037176		Organoheterocyclic compounds	Azolines	Thiazolines	Down	pos
MP5474	1.30532	0.813747	0.0273424	160.134	[M+H]+	C8H17NO2	2-Aminocaprylic acid	HMDB0000991		Organic acids and derivatives	Carboxylic acids and derivatives	Amino acids, peptides, and analogues	Down	pos
MP6113	1.8406	0.69156	0.00408511	170.081	[M+CH3OH+H]+	C8H13NO4	4-Hydroxy-1-propionylproline						Down	pos
MP6236	1.28103	0.871963	0.0426886	172.061	[M+H]+	C5H8F3NO2	5,5,5-Trifluoronorvaline			Organic acids and derivatives	Carboxylic acids and derivatives	Amino acids, peptides, and analogues	Down	pos
MP6495	1.65538	0.480963	0.00297092	176.038	[M+H]+	C9H7NO4	5,6-dihydroxy-2-indolecarboxylic acid	HMDB0001253	C04185	Organoheterocyclic compounds	Indoles and derivatives	Indolecarboxylic acids and derivatives	Down	pos
MP6733	1.88116	0.6203	0.0037038	180.033	[M+H]+	C8H7NO5	2-nitrovanillin			Benzenoids	Benzene and substituted derivatives	Nitrobenzenes	Down	pos
MP6892	1.27555	0.842922	0.0412157	182.118	[M+H]+	C10H15NO2	2,5-Dimethyl-4-(1-pyrrolidinyl)-3(2H)-furanone	HMDB0039784		Organoheterocyclic compounds	Dihydrofurans	Furanones	Down	pos
MP7891	1.52456	0.606121	0.0173673	197.154	[M+H]+	C12H20O2	Nerylacetate	HMDB0035157	C09861	Lipids and lipid-like molecules	Fatty Acyls	Fatty alcohol esters	Down	pos
MP8314	1.90522	0.657565	0.00302576	204.07	[M+H]+	C11H9NO3	Indole-3-pyruvic acid	HMDB0060484	C00331	Organoheterocyclic compounds	Indoles and derivatives	Indolyl carboxylic acids and derivatives	Down	pos
MP8318	1.65308	0.522434	0.0150043	204.105	[M+H]+	C10H12F3N	(S)-Norfenfluramine	HMDB0243739		Benzenoids	Benzene and substituted derivatives	Phenethylamines	Down	pos
MP8319	1.47135	0.793643	0.0300055	204.123	[M+H]+	C9H17NO4	ACETYL-CARNITINE	HMDB0240773		Lipids and lipid-like molecules	Fatty Acyls	Fatty acid esters	Down	pos
MP8322	1.44541	0.812507	0.0328036	204.123	[M+H-H2O]+	C9H17NO4	L-Acetylcarnitine	HMDB0000201	C02571	Lipids and lipid-like molecules	Fatty Acyls	Fatty acid esters	Down	pos
MP8441	1.34427	0.61083	0.0479142	206.084	[M+H-H2O]+	C11H11NO3	5-Methoxy-3-indoleaceate						Down	pos
MP9021	1.50743	0.737403	0.0249271	215.164	[M+H]+	C12H22O3	7-Oxododecanoic acid			Lipids and lipid-like molecules	Fatty Acyls	Fatty acids and conjugates	Down	pos
MP9371	1.08417	0.463826	0.0404688	220.064	[M+Na]+	C11H9NO4	Phthaloyl-DL-alanine			Organoheterocyclic compounds	Indoles and derivatives	Indolyl carboxylic acids and derivatives	Down	pos
MP9379	1.84069	0.705927	0.00426923	220.097	[M+H]+	C12H13NO3	alpha-Hydroxy-1-methyl-1H-indole-3-propanoic acid	HMDB0038338		Organoheterocyclic compounds	Indoles and derivatives	Indolyl carboxylic acids and derivatives	Down	pos
MP9524	1.1766	0.721492	0.0434405	222.08	[M+Na]+	C11H12ClN3	1-{4-[(4-Chloro-1H-pyrazol-1-yl)methyl]phenyl}methanamine			Benzenoids	Benzene and substituted derivatives	Phenylmethylamines	Down	pos
MP9590	1.67456	0.856234	0.0122422	223.064	[M+ACN+H]+	C6H18O3Si3	hexamethylcyclotrisiloxane			Organometallic compounds	Organometalloid compounds	Organosilicon compounds	Down	pos
MN10202	1.38333	1.07231	0.0464879	245.044	[M-H]-	C6H15O8P	Glycerophosphoglycerol	HMDB0240316	C03274	Organic acids and derivatives	Organic phosphoric acids and derivatives	Phosphate esters	Up	neg
MN10482	1.52597	1.96089	0.0113645	250.076	[M-H]-	C12H13NO5	4-[(4-Carboxybutanoyl)amino]benzoic acid			Benzenoids	Benzene and substituted derivatives	Benzoic acids and derivatives	Up	neg
MN10583	1.54143	1.26666	0.012343	252.088	[M-H]-	C12H15NO5	1-Carboxyethyltyrosine	HMDB0242159		Organic acids and derivatives	Carboxylic acids and derivatives	Amino acids, peptides, and analogues	Up	neg
MN10675	1.38192	1.4961	0.0496474	254.067	[M-H]-	C15H13NO3	Pranoprofen	HMDB0041996		Organoheterocyclic compounds	Benzopyrans	1-benzopyrans	Up	neg
MN10729	2.08126	15.8678	0.000523558	255.053	[M-H]-	C3H4N4O2	Ammelide	HMDB0248340	C08734	Organoheterocyclic compounds	Triazines	Triazinones	Up	neg
MN10807	1.52847	1.25227	0.0280026	256.192	[M-H]-	C14H27NO3	N-Lauroylglycine	HMDB0013272		Organic acids and derivatives	Carboxylic acids and derivatives	Amino acids, peptides, and analogues	Up	neg
MN10965	1.84097	1.21846	0.00216873	259.13	[M-H]-	C11H20N2O5	gamma-Glutamylleucine	HMDB0011171		Organic acids and derivatives	Carboxylic acids and derivatives	Amino acids, peptides, and analogues	Up	neg
MN11010	1.72597	1.83874	0.00256398	260.104	[M-H]-	C13H15N3O3	Imazapyr	HMDB0253405	C18864	Organic acids and derivatives	Carboxylic acids and derivatives	Amino acids, peptides, and analogues	Up	neg
MN11723	1.55388	1.22888	0.0262343	275.104	[M-H]-	C14H16N2O4	N-lactoyl-Tryptophan	HMDB0062178		Organic acids and derivatives	Carboxylic acids and derivatives	Amino acids, peptides, and analogues	Up	neg
MN11776	2.08243	3.80908	0.000462109	276.127	[M-H]-	C16H15N5	Diamidino-2-phenylindole	HMDB0251134		Organoheterocyclic compounds	Indoles and derivatives	Indoles	Up	neg
MN11931	2.09715	1.46844	0.00095035	279.099	[M-H]-	C13H16N2O5	Phenylalanylaspartic acid	HMDB0028991		Organic acids and derivatives	Carboxylic acids and derivatives	Amino acids, peptides, and analogues	Up	neg
MN12122	1.47361	1.76102	0.0275194	283.11	[M-H]-	C13H20N2O3S	Etozolin	HMDB0252120		Organic acids and derivatives	Carboxylic acids and derivatives	Amino acids, peptides, and analogues	Up	neg
MN12461	1.9887	3.53831	0.000652367	290.144	[M-H]-	C16H22ClN3	Desethylchloroquine	HMDB0041870		Organoheterocyclic compounds	Quinolines and derivatives	Aminoquinolines and derivatives	Up	neg
MN13500	1.53974	1.33585	0.0296304	311.223	[M-H]-	C18H32O4	5S,18-diHODE			Lipids and lipid-like molecules	Fatty Acyls	Lineolic acids and derivatives	Up	neg
MN14437	1.65222	1.61325	0.0144792	330.204	[M-H]-	C15H29N3O5	thr-val-leu			Organic acids and derivatives	Carboxylic acids and derivatives	Amino acids, peptides, and analogues	Up	neg
MN14476	1.73279	1.67816	0.010443	331.142	[M-H]-	C16H20N4O4	Gln-Trp	HMDB0028808		Organic acids and derivatives	Carboxylic acids and derivatives	Amino acids, peptides, and analogues	Up	neg
MN14523	1.81753	1.52743	0.00598231	332.126	[M-H]-	C16H19N3O5	D-alpha-Glutamyl-D-tryptophan						Up	neg
MN14673	1.52954	1.17663	0.0145931	335.223	[M-H]-	C20H32O4	17,18-DiHETE	HMDB0010211		Lipids and lipid-like molecules	Fatty Acyls	Eicosanoids	Up	neg
MN15533	1.9494	1.38645	0.000791927	353.234	[M-H]-	C20H34O5	Prostaglandin F2beta	HMDB0001483	C02314	Lipids and lipid-like molecules	Fatty Acyls	Eicosanoids	Up	neg
MN15535	1.67547	1.26312	0.0065561	353.234	[M-H]-	C20H34O5	Prostaglandin F2a	HMDB0001139	C00639	Lipids and lipid-like molecules	Fatty Acyls	Eicosanoids	Up	neg
MN15874	1.64901	1.31896	0.0104774	360.254	[M-H]-	C23H37NO4	N-[(5Z,8Z,11Z,14Z)-5,8,11,14-Icosatetraenoyl]-L-serine						Up	neg
MN16291	1.86833	1.41599	0.00273965	369.228	[M-H]-	C20H34O6	6-Keto-prostaglandin F1a	HMDB0002886	C05961	Lipids and lipid-like molecules	Fatty Acyls	Eicosanoids	Up	neg
MN16294	1.49162	1.20839	0.0215416	369.228	[M-H]-	C20H34O6	19(R)-Hydroxy prostaglandin E1			Lipids and lipid-like molecules	Fatty Acyls	Eicosanoids	Up	neg
MN16679	1.43762	1.75219	0.0208126	377.234	[M-H]-	C22H34O5	4-F4-NeuroP			Lipids and lipid-like molecules	Fatty Acyls	Eicosanoids	Up	neg
MN17098	1.75659	1.80412	0.00317181	386.238	[M-H]-	C20H37NO4S	N-linoleoyl taurine			Lipids and lipid-like molecules	Fatty Acyls	Fatty amides	Up	neg
MN17231	1.9621	1.45827	0.00135616	389.209	[M-H]-	C20H34O5	15-Keto prostaglandin F1alpha			Lipids and lipid-like molecules	Fatty Acyls	Eicosanoids	Up	neg
MN17956	1.73066	1.40038	0.00671764	405.206	[M-H]-	C20H34O6	15(R),19(R)-hydroxy Prostaglandin F2			Lipids and lipid-like molecules	Fatty Acyls	Eicosanoids	Up	neg
MN17963	1.52465	7.15722	0.0445046	405.265	[M-H]-	C24H38O5	3alpha,7alpha,12alpha-Trihydroxy-5alpha-chol-22-en-24-oic acid			Lipids and lipid-like molecules	Steroids and steroid derivatives	Hydroxysteroids	Up	neg
MN18059	1.53711	11.7972	0.0414187	407.28	[M-H]-	C24H40O5	Pythocholic acid			Lipids and lipid-like molecules	Steroids and steroid derivatives	Bile acids, alcohols and derivatives	Up	neg
MN18196	1.78051	1.87477	0.00433957	410.236	[M-H]-	C22H37NO4S	N-Arachidonoyl taurine			Lipids and lipid-like molecules	Fatty Acyls	Fatty amides	Up	neg
MN18723	1.45684	2.60672	0.0468608	421.261	[M-H]-	C24H38O6	Monoketocholic acid	HMDB0254862		Lipids and lipid-like molecules	Steroids and steroid derivatives	Bile acids, alcohols and derivatives	Up	neg
MN18929	1.3295	1.27553	0.0246181	426.026	[M-H]-	C10H15N5O10P2	Adenosine-3'-5'-diphosphate	HMDB0000061	C00054	Nucleosides, nucleotides, and analogues	Purine nucleotides	Purine ribonucleotides	Up	neg
MN19462	1.87342	9.03795	0.00580492	437.291	[M-H]-	C24H40O4	Deoxycholic acid	HMDB0000626	C04483	Lipids and lipid-like molecules	Steroids and steroid derivatives	Bile acids, alcohols and derivatives	Up	neg
MN21590	1.39434	24.4169	0.0448357	484.273	[M-H]-	C23H39N3O8	Sarcodon scabrosus Depsipeptide	HMDB0041421		Organic acids and derivatives	Peptidomimetics	Depsipeptides	Up	neg
MN22219	1.43057	7.40146	0.0443217	498.29	[M-H]-	C26H45NO6S	Taurochenodeoxycholic acid	HMDB0000949	C05465	Lipids and lipid-like molecules	Steroids and steroid derivatives	Bile acids, alcohols and derivatives	Up	neg
MN22519	1.69725	8.24708	0.0151976	505.191	[M-H]-	C21H32O11	4-(4-Hydroxyphenyl)-2-butanyl 6-O-[(4xi)-alpha-L-threo-pentofuranosyl]-beta-D-glucopyranoside			Lipids and lipid-like molecules	Fatty Acyls	Fatty acyl glycosides	Up	neg
MN22814	1.4404	4.70391	0.0489213	512.27	[M-H]-	C26H43NO7S	Sulfolithocholylglycine	HMDB0002639	C11301	Lipids and lipid-like molecules	Steroids and steroid derivatives	Bile acids, alcohols and derivatives	Up	neg
MN2334	1.73935	6.23075	0.00579829	112.986	[M-H]-	C4H2O4	Acetylenedicarboxylic acid	HMDB0247933	C03248	Organic acids and derivatives	Carboxylic acids and derivatives	Dicarboxylic acids and derivatives	Up	neg
MN28214	1.54691	1.2182	0.0311033	643.288	[M-H]-	C31H49O12P	PI(22:6(4Z,7Z,10Z,13Z,16Z,19Z)/0:0)			Lipids and lipid-like molecules	Glycerophospholipids	Glycerophosphoinositols	Up	neg
MN3255	1.77693	1.75725	0.0061679	127.04	[M-H]-	C6H8O3	L-erythro-5-(1-Hydroxyethyl)-2(5H)-furanone	HMDB0033285		Organoheterocyclic compounds	Dihydrofurans	Furanones	Up	neg
MN3518	1.56124	1.17309	0.0144967	131.047	[M-H]-	C4H8N2O3	3-METHYLHYDANTOIC ACID			Organic acids and derivatives	Carboxylic acids and derivatives	Amino acids, peptides, and analogues	Up	neg
MN3951	1.52967	1.60414	0.0168713	138.056	[M-H]-	C7H9NO2	Ethyl 2-pyrrolecarboxylate	HMDB0059856		Organoheterocyclic compounds	Pyrroles	Pyrrole carboxylic acids and derivatives	Up	neg
MN4294	1.77035	1.60453	0.0032921	144.067	[M-H]-	C6H11NO3	(Isobutylamino)(oxo)acetic acid			Organic acids and derivatives	Carboxylic acids and derivatives	Amino acids, peptides, and analogues	Up	neg
MN4789	1.67595	1.91064	0.00599653	152.002	[M-H]-	C3H7NO4S	L-Cysteinesulfinic acid	HMDB0000996	C00606	Organic acids and derivatives	Carboxylic acids and derivatives	Amino acids, peptides, and analogues	Up	neg
MN4791	1.52592	1.66336	0.0114487	152.035	[M-H]-	C7H7NO3	6-Methoxy-pyridine-3-carboxylic acid	HMDB0059749		Organoheterocyclic compounds	Pyridines and derivatives	Pyridinecarboxylic acids and derivatives	Up	neg
MN5165	1.56829	1.43916	0.011645	158.082	[M-H]-	C15H18N2O5	2-{(E)-[(6-Carboxyhexanoyl)hydrazono]methyl}benzoic acid			Benzenoids	Benzene and substituted derivatives	Benzoic acids and derivatives	Up	neg
MN5168	1.91324	1.85138	0.0017116	158.082	[M-H]-	C7H13NO3	Calystegine A7	HMDB0036384		Alkaloids and derivatives	Tropane alkaloids		Up	neg
MN5524	1.32506	1.71854	0.0404159	164.036	[M-H]-	C8H7NO3	10-Oxa-4-azatricyclo[5.2.1.0~2,6~]dec-8-ene-3,5-dione			Organoheterocyclic compounds	Isoindoles and derivatives	Isoindolines	Up	neg
MN5527	1.68226	1.11839	0.0098577	164.072	[M-H]-	C15H21NO3	N-(4-Methylpentanoyl)phenylalanine						Up	neg
MN5641	2.08142	1.46377	0.000452397	166.018	[M-H]-	C4H9NO4S	N-Methyl-N-(methylsulfonyl)glycine			Organic acids and derivatives	Carboxylic acids and derivatives	Amino acids, peptides, and analogues	Up	neg
MN5813	1.34165	1.4737	0.0197884	169.087	[M-H]-	C9H14O3	4-oxo-2E-nonenoic acid			Organic acids and derivatives	Keto acids and derivatives	Medium-chain keto acids and derivatives	Up	neg
MN6254	1.76845	1.58874	0.00339268	176.039	[M-H]-	C6H11NO3S	N-Formyl-methionine	HMDB0001015	C03145	Organic acids and derivatives	Carboxylic acids and derivatives	Amino acids, peptides, and analogues	Up	neg
MN6497	1.6208	1.31637	0.0148032	180.067	[M-H]-	C9H11NO3	o-Tyrosine	HMDB0006050		Organic acids and derivatives	Carboxylic acids and derivatives	Amino acids, peptides, and analogues	Up	neg
MN6861	1.87413	2.05081	0.00276182	186.041	[M-H]-	C7H9NO5	N-Acryloylaspartic acid			Organic acids and derivatives	Carboxylic acids and derivatives	Amino acids, peptides, and analogues	Up	neg
MN6871	1.51795	1.30019	0.0371612	186.113	[M-H]-	C9H17NO3	8-Amino-7-oxononanoic acid	HMDB0240687	C01092	Lipids and lipid-like molecules	Fatty Acyls	Fatty acids and conjugates	Up	neg
MN7018	1.30985	1.21416	0.0364911	188.093	[M-H]-	C8H15NO4	2-Aminooctanedioic acid			Organic acids and derivatives	Carboxylic acids and derivatives	Amino acids, peptides, and analogues	Up	neg
MN7202	1.45122	2.22194	0.0192093	191.075	[M-H]-	C11H12O3	3-Allyl-4-hydroxy-5-methoxybenzaldehyde			Benzenoids	Phenols	Methoxyphenols	Up	neg
MN7769	1.9213	2.37544	0.000961895	200.987	[M-H]-	C7H6O5S	5-Formyl-2-hydroxybenzenesulfonic acid			Benzenoids	Benzene and substituted derivatives	Benzenesulfonic acids and derivatives	Up	neg
MN7828	1.69325	1.64777	0.0066255	202.018	[M-H]-	C7H9NO4S	Cystathionine ketimine	HMDB0002015		Organic acids and derivatives	Carboxylic acids and derivatives	Amino acids, peptides, and analogues	Up	neg
MN7836	2.0419	1.41384	0.000469974	202.109	[M-H]-	C9H17NO4	Methyl N-lactoylvalinate						Up	neg
MN7896	1.59033	1.1245	0.018534	203.083	[M-H]-	C11H12N2O2	L-Tryptophan	HMDB0000929	C00078	Organoheterocyclic compounds	Indoles and derivatives	Indolyl carboxylic acids and derivatives	Up	neg
MN8064	2.33428	1.7428	5.89408e-05	206.082	[M-H]-	C11H13NO3	N-ACETYL-L-PHENYLALANINE	HMDB0000512	C03519	Organic acids and derivatives	Carboxylic acids and derivatives	Amino acids, peptides, and analogues	Up	neg
MN8113	1.40157	1.93146	0.010803	207.012	[M-H]-	C10H8O3S	2-Naphthalenesulfonic acid	HMDB0255446	C16202	Benzenoids	Naphthalenes	Naphthalene sulfonic acids and derivatives	Up	neg
MN8123	1.72329	2.21846	0.00376355	207.077	[M-H]-	C10H12N2O3	N-Carbamoyl-L-phenylalanine			Organic acids and derivatives	Carboxylic acids and derivatives	Amino acids, peptides, and analogues	Up	neg
MN8186	1.80574	2.10424	0.00252239	208.062	[M-H]-	C10H11NO4	4-[(S)-Amino(carboxy)methyl]-3-methylbenzoic acid	HMDB0254239		Organic acids and derivatives	Carboxylic acids and derivatives	Amino acids, peptides, and analogues	Up	neg
MN8188	1.51687	2.5968	0.0120135	208.065	[M-H]-	C7H15NO4S	MOPS	HMDB0254880		Organoheterocyclic compounds	Oxazinanes	Morpholines	Up	neg
MN8539	2.19421	2.14672	5.35583e-05	213.964	[M-H]-	C9H6ClNO2S2	[(5-Chloro-1,3-benzothiazol-2-yl)sulfanyl]acetic acid						Up	neg
MN8555	1.35552	1.76145	0.0218641	214.113	[M-H]-	C10H17NO4	4-hydroxyoct-7-enoylglycine	HMDB0094758		Organic acids and derivatives	Carboxylic acids and derivatives	Amino acids, peptides, and analogues	Up	neg
MN8787	1.40684	2.98366	0.0184435	218.013	[M-H]-	C16H16O5	Shikonin		C17412	Benzenoids	Naphthalenes	Naphthoquinones	Up	neg
MN8899	1.62161	1.2591	0.0126483	220.065	[M-H]-	C8H15NO4S	N-Acetyl-S-(3-hydroxypropyl)cysteine	HMDB0245906		Organic acids and derivatives	Carboxylic acids and derivatives	Amino acids, peptides, and analogues	Up	neg
MN9012	2.04845	1.70014	0.000644184	222.078	[M-H]-	C11H13NO4	N-Acetyl-L-tyrosine	HMDB0000866	C01657	Organic acids and derivatives	Carboxylic acids and derivatives	Amino acids, peptides, and analogues	Up	neg
MN9013	1.30157	1.5401	0.0377	222.081	[M-H]-	C11H13NO4	Salsolinol-1-carboxylic acid	HMDB0243842		Organoheterocyclic compounds	Tetrahydroisoquinolines		Up	neg
MN9314	1.62239	2.51342	0.0209317	227.998	[M-H]-	C8H7NO5S	5-Hydroxyindolin-2-one sulfate	HMDB0304927		Organic acids and derivatives	Organic sulfuric acids and derivatives	Arylsulfates	Up	neg
MN9463	1.82289	1.75762	0.00234834	231.077	[M-H]-	C12H12N2O3	N-Formyltryptophan			Organic acids and derivatives	Carboxylic acids and derivatives	Amino acids, peptides, and analogues	Up	neg
MN9716	2.02395	1.35444	0.000705698	236.093	[M-H]-	C12H15NO4	N-Lactoylphenylalanine	HMDB0062175		Organic acids and derivatives	Carboxylic acids and derivatives	Amino acids, peptides, and analogues	Up	neg
MN9769	1.65552	1.26652	0.014148	237.088	[M-H]-	C11H14N2O4	Tyrosylglycine	HMDB0029105		Organic acids and derivatives	Carboxylic acids and derivatives	Amino acids, peptides, and analogues	Up	neg
MP1005	1.84719	1.12014	0.00101667	86.0962	[M+H]+	C5H14N2	Cadaverine	HMDB0002322	C01672	Organic nitrogen compounds	Organonitrogen compounds	Amines	Up	pos
MP1006	2.05863	1.15533	0.000108371	86.0962	[M+H]+	C5H11N	Piperidine	HMDB0034301	C01746	Organoheterocyclic compounds	Piperidines		Up	pos
MP10200	1.38567	1.24345	0.0406412	232.155	[M+H]+	C11H21NO4	C4-Carnitine						Up	pos
MP10435	1.31927	1.51824	0.0247151	236.128	[M+H]+	C13H17NO3	N-Benzoylisoleucine						Up	pos
MP10495	1.95557	1.70762	0.00167652	237.124	[M+H]+	C12H16N2O3	Alanylphenylalanine	HMDB0028694		Organic acids and derivatives	Carboxylic acids and derivatives	Amino acids, peptides, and analogues	Up	pos
MP10569	1.99425	1.42876	0.000202176	238.107	[M+H]+	C12H15NO4	1-Carboxyethylphenylalanine	HMDB0240628		Organic acids and derivatives	Carboxylic acids and derivatives	Amino acids, peptides, and analogues	Up	pos
MP10642	1.48063	1.21375	0.035539	239.103	[M+Na]+	C11H14N2O4	Tyr-Gly	HMDB0259337		Organic acids and derivatives	Carboxylic acids and derivatives	Amino acids, peptides, and analogues	Up	pos
MP10902	1.42171	1.12482	0.0244302	243.088	[M+ACN+H]+		LUMICHROME	HMDB0254199	C01727	Organoheterocyclic compounds	Pteridines and derivatives	Alloxazines and isoalloxazines	Up	pos
MP10908	1.81692	1.20572	0.0012935	243.134	[M+H-H2O]+	C11H18N2O4	3-(5-Isobutyl-3,6-dioxo-2-piperazinyl)propanoic acid						Up	pos
MP11067	1.29093	1.45948	0.0244428	245.128	[M+H]+	C24H26N2O2	carmoxirole	HMDB0249686		Organoheterocyclic compounds	Indoles and derivatives	Indolecarboxylic acids and derivatives	Up	pos
MP11075	1.37841	1.28369	0.0495041	245.186	[M+H]+	C12H24N2O3	6-[(6-Aminohexanoyl)amino]hexanoic acid			Lipids and lipid-like molecules	Fatty Acyls	Fatty acids and conjugates	Up	pos
MP11158	1.53983	1.10055	0.0129942	246.181	[M+ACN+H]+	C16H25NO2	desvenlafaxine	HMDB0015646		Organic oxygen compounds	Organooxygen compounds	Alcohols and polyols	Up	pos
MP11216	2.03243	1.2938	0.000578023	247.13	[2M+H]+	C10H18N2O5	Asp-Ile	HMDB0028756		Organic acids and derivatives	Carboxylic acids and derivatives	Amino acids, peptides, and analogues	Up	pos
MP11218	1.78375	1.27863	0.00437892	247.13	[M+H]+	C10H18N2O5	Glutamylvaline	HMDB0028832		Organic acids and derivatives	Carboxylic acids and derivatives	Amino acids, peptides, and analogues	Up	pos
MP1154	2.14052	1.73091	0.000355724	88.1123	[M+H]+	C5H13N	Isoamylamine	HMDB0031659	C02640	Organic nitrogen compounds	Organonitrogen compounds	Amines	Up	pos
MP11622	1.64878	1.23688	0.0118432	253.118	[M+H]+	C12H16N2O4	Phenylalanylserine	HMDB0029004		Organic acids and derivatives	Carboxylic acids and derivatives	Amino acids, peptides, and analogues	Up	pos
MP12178	2.10477	1.24082	0.00010008	261.145	[M+H]+	C11H20N2O5	Glu-Leu	HMDB0028823		Organic acids and derivatives	Carboxylic acids and derivatives	Amino acids, peptides, and analogues	Up	pos
MP12253	1.68975	1.84296	0.00713926	262.119	[M+NH4]+	C13H15N3O3	L-Tryptophylglycine			Organic acids and derivatives	Carboxylic acids and derivatives	Amino acids, peptides, and analogues	Up	pos
MP12254	1.26343	1.66166	0.0344075	262.119	[M+Na]+	C13H17N3O4	gly-gly-phe			Organic acids and derivatives	Carboxylic acids and derivatives	Amino acids, peptides, and analogues	Up	pos
MP12268	1.90012	1.73831	0.00129282	262.238	[M+H]+	C14H31NO3	2-(Dipentylamino)-2-(hydroxymethyl)-1,3-propanediol						Up	pos
MP12330	1.40153	1.20229	0.0236085	263.201	[M+H]+	C17H26O2	14:4(2E,4E,8E,10E)(4Me,6Me[S],12Me[S])			Lipids and lipid-like molecules	Fatty Acyls	Fatty acids and conjugates	Up	pos
MP12579	1.68241	1.29373	0.00777803	267.134	[M+ACN+H]+	C13H18N2O4	phe-thr	HMDB0029005		Organic acids and derivatives	Carboxylic acids and derivatives	Amino acids, peptides, and analogues	Up	pos
MP12719	1.36307	1.59611	0.0330429	269.129	[M+H]+	C11H16N4O4	Hydroxyprolyl-Histidine	HMDB0028865		Organic acids and derivatives	Carboxylic acids and derivatives	Amino acids, peptides, and analogues	Up	pos
MP12984	1.20998	1.10766	0.0382373	273.085	[M+H]+	C9H13ClN6O2	Nimustine	HMDB0255613		Organoheterocyclic compounds	Diazines	Pyrimidines and pyrimidine derivatives	Up	pos
MP13193	1.64014	1.65512	0.010046	276.155	[M+H]+	C10H21N5O4	Arginylthreonine	HMDB0028719		Organic acids and derivatives	Carboxylic acids and derivatives	Amino acids, peptides, and analogues	Up	pos
MP13529	1.60263	1.30549	0.00700972	281.114	[M+H]+	C13H16N2O5	ASP-PHE	HMDB0000706		Organic acids and derivatives	Carboxylic acids and derivatives	Amino acids, peptides, and analogues	Up	pos
MP138	1.55704	1.12951	0.00649025	72.0808	[M+H]+	C4H12N2	2-Methyl-1,2-propanediamine						Up	pos
MP14061	1.35644	1.33972	0.0297811	288.29	[M+H]+	C17H34O2	Methyl palmitate	HMDB0061859	C16995	Lipids and lipid-like molecules	Fatty Acyls	Fatty acid esters	Up	pos
MP14496	1.33019	1.13869	0.0358971	295.129	[M+H]+	C14H18N2O5	Glutamylphenylalanine	HMDB0029156		Organic acids and derivatives	Carboxylic acids and derivatives	Amino acids, peptides, and analogues	Up	pos
MP14498	1.76767	1.25462	0.00334967	295.13	[M+H]+	C14H18N2O5	Phe-glu	HMDB0028994		Organic acids and derivatives	Carboxylic acids and derivatives	Amino acids, peptides, and analogues	Up	pos
MP14508	1.34741	1.38825	0.0240739	295.227	[M+H]+	C18H30O3	13-KODE	HMDB0004668	C14765	Lipids and lipid-like molecules	Fatty Acyls	Lineolic acids and derivatives	Up	pos
MP14628	1.60924	1.21553	0.00310898	297.108	[M+H]+	C13H16N2O6	Asp-Tyr	HMDB0028765		Organic acids and derivatives	Carboxylic acids and derivatives	Amino acids, peptides, and analogues	Up	pos
MP14859	1.5369	1.25073	0.0136197	300.291	[M+H]+	C18H37NO2	Palmitylethanolamide	HMDB0002100	C16512	Organic acids and derivatives	Carboximidic acids and derivatives	Carboximidic acids	Up	pos
MP14929	1.79238	1.38669	0.00104891	301.216	[M+H-H2O]+	C23H40O7	Prostaglandin F2alpha-1-glyceryl ester			Lipids and lipid-like molecules	Fatty Acyls	Eicosanoids	Up	pos
MP15040	1.31168	2.29844	0.0254798	303.145	[M+CH3OH+H]+	C15H18N4O3	L-Histidyl-L-phenylalanine	HMDB0028892		Organic acids and derivatives	Carboxylic acids and derivatives	Amino acids, peptides, and analogues	Up	pos
MP15555	1.93304	1.23231	0.000427927	311.124	[M+H]+	C14H18N2O6	glu-tyr	HMDB0028831		Organic acids and derivatives	Carboxylic acids and derivatives	Amino acids, peptides, and analogues	Up	pos
MP15998	1.37005	1.18794	0.0318009	317.211	[M+H]+	C20H30O4	(5S,6E,8Z,11Z,14Z,17Z)-5-Hydroperoxy-6,8,11,14,17-icosapentaenoic acid						Up	pos
MP16142	1.83489	1.38243	0.00101912	319.227	[M+H]+	C20H32O4	Prostaglandin F2alpha 1,11-lactone			Lipids and lipid-like molecules	Fatty Acyls	Eicosanoids	Up	pos
MP16194	1.67626	1.35066	0.00662268	320.124	[M+H]+	C15H17N3O5	trp-asp	HMDB0029079		Organic acids and derivatives	Carboxylic acids and derivatives	Amino acids, peptides, and analogues	Up	pos
MP16646	1.48322	1.38912	0.0143654	327.007	[M+H]+	C9H18Cl3O4P	TRIS(3-CHLOROPROPYL)PHOSPHATE			Organic acids and derivatives	Organic phosphoric acids and derivatives	Phosphate esters	Up	pos
MP16724	1.24268	1.68633	0.0419611	328.138	[M+H]+	C15H21NO7	N-(1-Deoxy-1-fructosyl)phenylalanine	HMDB0037846		Organic acids and derivatives	Carboxylic acids and derivatives	Amino acids, peptides, and analogues	Up	pos
MP17139	1.70504	1.55524	0.00659107	334.14	[M+H]+	C16H19N3O5	Tryptophyl-Glutamate	HMDB0029082		Organic acids and derivatives	Carboxylic acids and derivatives	Amino acids, peptides, and analogues	Up	pos
MP17227	1.52787	1.20919	0.0104751	335.221	[M+NH4]+	C20H32O5	20-Hydroxyleukotriene B4	HMDB0001509	C04853	Lipids and lipid-like molecules	Fatty Acyls	Eicosanoids	Up	pos
MP17231	1.82763	1.3651	0.00138206	335.222	[M+Na]+	C20H32O5	15-oxoprostaglandin F2alpha	HMDB0004240	C05960	Lipids and lipid-like molecules	Fatty Acyls	Eicosanoids	Up	pos
MP17287	1.38974	1.50896	0.028062	336.168	[M+H]+	C15H21N5O4	N6-Isopentenyladenosine	HMDB0304396	C16427	Nucleosides, nucleotides, and analogues	Purine nucleosides		Up	pos
MP17371	1.78504	1.362	0.00123713	337.238	[M+H]+	C20H32O4	(5Z,9alpha,11alpha,13E,15S)-9,11-Dihydroxy-1,15-epoxyprosta-5,13-dien-1-one						Up	pos
MP17543	1.8557	4.18245	0.00247609	340.126	[M+H]+	C13H17N5O6	Loxoribine	HMDB0254180		Nucleosides, nucleotides, and analogues	Purine nucleosides		Up	pos
MP18029	1.49471	1.74695	0.0225232	347.123	[M+H]+	C22H18O4	o-Cresolphthalein	HMDB0255844		Organoheterocyclic compounds	Benzofurans	Benzofuranones	Up	pos
MP18180	1.47613	1.76249	0.0269379	349.237	[M+CH3OH+H]+	C21H34O5	(3alpha,5alpha,9xi,11beta)-3,11,17,21-Tetrahydroxypregnan-20-one						Up	pos
MP19657	1.41824	7.45924	0.0493472	371.259	[M+H]+	C24H34O3	3-Oxo-5beta-chola-7,11-dien-24-oic Acid			Lipids and lipid-like molecules	Steroids and steroid derivatives	Bile acids, alcohols and derivatives	Up	pos
MP19794	1.51287	10.6436	0.0375422	373.274	[M-2H2O+H]+	C24H40O5	CHOLATE	HMDB0000619	C00695	Lipids and lipid-like molecules	Steroids and steroid derivatives	Bile acids, alcohols and derivatives	Up	pos
MP1983	1.13529	1.2211	0.0346063	102.091	[M+H]+	C6H13NO3	4-Hydroxyisoleucine			Organic acids and derivatives	Carboxylic acids and derivatives	Amino acids, peptides, and analogues	Up	pos
MP19848	1.60727	2.24706	0.012473	374.197	[M+H]+	C21H27NO5	2-Hydroxy-3-methoxy-6beta-naltrexol	HMDB0245144		Benzenoids	Phenanthrenes and derivatives		Up	pos
MP19911	2.09112	29.7066	0.000327451	375.275	[2M+Na]+	C21H34N4O2	[(2R,4S,5R)-5-(3-Cyclopentyl-1-methyl-1H-pyrazol-5-yl)-1-azabicyclo[2.2.2]oct-2-yl]methyl isopropylcarbamate						Up	pos
MP2028	1.26777	1.15411	0.046953	103.054	[M+H]+	C8H9FO	2-(2-Fluorophenyl)ethanol			Benzenoids	Benzene and substituted derivatives	Halobenzenes	Up	pos
MP20888	1.8226	2.75058	0.00254128	389.268	[M-2H2O+H]+	C24H40O6	3alpha,6beta,7beta,12alpha-Tetrahydroxy-5beta-cholan-24-oic Acid			Lipids and lipid-like molecules	Sphingolipids	Glycosphingolipids	Up	pos
MP21031	1.78605	131.756	0.00360551	391.27	[M+H]+	C26H34N2O	Cyclohexyl fentanyl			Organoheterocyclic compounds	Piperidines	Fentanyls	Up	pos
MP21033	2.09323	8.05582	0.000304196	391.27	[M+NH4]+	C26H34N2O	(3s,5s,7s)-Adamantan-1-yl[1-(1-methyl-3-azepanyl)-1H-indol-3-yl]methanone						Up	pos
MP21034	1.68851	6.27236	0.0188403	391.284	[M+H-H2O]+	C24H40O5	beta-muricholic acid	HMDB0000415	C17726	Lipids and lipid-like molecules	Steroids and steroid derivatives	Bile acids, alcohols and derivatives	Up	pos
MP21165	1.45713	1.25443	0.0229922	393.226	[M+Na]+	C20H34O6	6-ketoprostaglandin f1			Lipids and lipid-like molecules	Fatty Acyls	Eicosanoids	Up	pos
MP25365	1.38296	1.43457	0.0264865	457.351	[M+H]+	C30H48O3	Ganodermanondiol	HMDB0033020		Lipids and lipid-like molecules	Prenol lipids	Triterpenoids	Up	pos
MP2563	1.09825	1.06974	0.0311847	114.017	[M+H]+	C4H3NO3	2-Nitrofuran	HMDB0245258	C14414	Organoheterocyclic compounds	Furans	Nitrofurans	Up	pos
MP2772	1.19813	1.1439	0.0316065	118.086	[M+H]+	C9H17N3O4	Glycylglycyl-L-valine			Organic acids and derivatives	Carboxylic acids and derivatives	Amino acids, peptides, and analogues	Up	pos
MP2773	1.62972	1.12675	0.00536994	118.086	[M+NH4]+	C5H11NO2	L-Valine	HMDB0000883	C00183	Organic acids and derivatives	Carboxylic acids and derivatives	Amino acids, peptides, and analogues	Up	pos
MP2830	1.12138	1.09831	0.0439606	119.049	[M+ACN+H]+	C9H10OS	2-(METHYLTHIO)ACETOPHENONE			Organic oxygen compounds	Organooxygen compounds	Carbonyl compounds	Up	pos
MP2895	1.58596	1.08667	0.0108801	120.081	[M+NH4]+	C8H11NO	phenylethanolamine	HMDB0001065	C02735	Organic nitrogen compounds	Organonitrogen compounds	Amines	Up	pos
MP3009	1.77748	2.24094	0.00319119	122.097	[M+NH4]+	C8H11N	Phenethylamine	HMDB0012275	C05332	Benzenoids	Benzene and substituted derivatives	Phenethylamines	Up	pos
MP3503	1.86747	1.16519	0.0018096	130.065	[M+H]+	C6H11NS	Thiazole, 4,5-dihydro-2,4,4-trimethyl-	HMDB0249392		Organoheterocyclic compounds	Azolines	Thiazolines	Up	pos
MP3506	1.22223	1.11466	0.0257337	130.086	[M+H]+	C21H21NO4	Fmoc-DL-pipecolic acid			Benzenoids	Fluorenes		Up	pos
MP3564	1.29694	1.29098	0.0376257	130.966	[M+H]+	C2H4Cl2O2	2,2-dichloro-1,1-ethanediol	HMDB0062193	C14860	Organohalogen compounds	Halohydrins	Chlorohydrins	Up	pos
MP3570	1.76952	1.10217	0.00457897	131.049	[M+ACN+H]+	C9H10O3	(E)-caffeyl alcohol			Phenylpropanoids and polyketides	Cinnamyl alcohols		Up	pos
MP3575	1.46083	1.45162	0.0245713	131.085	[M+Na]+	C10H13N	(2S)-2-Phenylpyrrolidine			Organoheterocyclic compounds	Pyrrolidines	Phenylpyrrolidines	Up	pos
MP36204	1.70447	1.5684	0.00507925	678.293	[M+2H]2+	C63H88CoN14O14P	Cyanocobalamin	HMDB0000607	C02823	Organoheterocyclic compounds	Tetrapyrroles and derivatives	Corrinoids	Up	pos
MP3641	1.43768	1.08606	0.0113384	132.102	[M+H]+	C6H13NO2	DL-Norleucine	HMDB0251526		Organic acids and derivatives	Carboxylic acids and derivatives	Amino acids, peptides, and analogues	Up	pos
MP3722	1.10104	1.19842	0.0486047	133.097	[M+H]+	C5H12N2O2	D-Ornithine	HMDB0003374	C00515	Organic acids and derivatives	Carboxylic acids and derivatives	Amino acids, peptides, and analogues	Up	pos
MP38782	1.29676	1.55262	0.0445435	752.558	[M+NH4]+	C43H78NO7P	1-(1Z-octadecenyl)-2-arachidonoyl-sn-glycero-3-phosphoethanolamine			Lipids and lipid-like molecules	Glycerophospholipids	Glycerophosphoethanolamines	Up	pos
MP3914	1.12755	1.09079	0.0402117	136.076	[M+ACN+H]+	C13H17NO4	ATEE						Up	pos
MP4576	1.42403	1.09518	0.020359	146.06	[M+H]+	C9H7NO	3-Formylindole	HMDB0029737	C08493	Organoheterocyclic compounds	Indoles and derivatives	Indoles	Up	pos
MP4653	1.19627	1.11852	0.0304569	147.112	[2M+NH4]+	C6H14N2O2	L-Lysine	HMDB0000182	C00047	Organic acids and derivatives	Carboxylic acids and derivatives	Amino acids, peptides, and analogues	Up	pos
MP4767	1.5018	1.08488	0.0205627	149.06	[M+H]+	C9H10O3	Tropic acid	HMDB0062590	C01456	Organic acids and derivatives	Hydroxy acids and derivatives	Beta hydroxy acids and derivatives	Up	pos
MP4965	1.37709	3.2842	0.0193915	152.016	[M+H]+	C7H5NOS	2(3H)-Benzothiazolone	HMDB0249030		Organoheterocyclic compounds	Benzothiazoles		Up	pos
MP5205	1.15976	1.08218	0.0476719	156.077	[M+H]+		L-Histidine	HMDB0000177	C00135	Organic acids and derivatives	Carboxylic acids and derivatives	Amino acids, peptides, and analogues	Up	pos
MP5410	1.60966	1.17316	0.00469691	159.091	[M+H]+	C10H10N2	1,2-Diaminonaphthalene	HMDB0244064		Benzenoids	Naphthalenes		Up	pos
MP5467	1.82524	1.89561	0.00145012	160.097	[M+H]+	C7H13NO3	(2R,3S)-3-Hydroxy-1,1-dimethylpyrrolidin-1-ium-2-carboxylate	HMDB0242121		Organic acids and derivatives	Carboxylic acids and derivatives	Amino acids, peptides, and analogues	Up	pos
MP572	1.01917	1.12777	0.0499607	78.9992	[M+H]+	CH3O2P	Poly(acrylic acid-co-hypophosphite), sodium salt	HMDB0303270		Organic acids and derivatives	Organic carbonic acids and derivatives		Up	pos
MP5774	1.28299	1.10139	0.0208852	165.055	[2M+Na]+	C9H10O4	LATIFOLICININ C ACID			Phenylpropanoids and polyketides	Phenylpropanoic acids		Up	pos
MP5834	1.65045	1.90087	0.00441147	166.053	[M+CH3OH+H]+	C5H11NO3S	L-Methionine sulfoxide	HMDB0002005	C02989	Organic acids and derivatives	Carboxylic acids and derivatives	Amino acids, peptides, and analogues	Up	pos
MP5836	1.63443	1.09458	0.00772523	166.086	[2M+NH4]+	C14H20N2O3	val-phe	HMDB0029134		Organic acids and derivatives	Carboxylic acids and derivatives	Amino acids, peptides, and analogues	Up	pos
MP5992	1.49856	1.80836	0.0269137	168.077	[M+H]+	C7H9N3O2	(S)-Spinacine	HMDB0029873		Organic acids and derivatives	Carboxylic acids and derivatives	Amino acids, peptides, and analogues	Up	pos
MP6049	1.74759	1.56445	0.00391579	169.061	[M+H]+	C7H8N2O3	2-Methoxy-5-nitro-4-icoline						Up	pos
MP6052	1.38713	1.14804	0.0252364	169.095	[M+H]+	C8H12N2O2	Pyridoxamine dihydrochloride			Organoheterocyclic compounds	Pyridines and derivatives	Pyridoxamines	Up	pos
MP6110	1.33932	1.10359	0.0482489	170.06	[M+H]+	C11H7NO	1-Naphthyl isocyanate	HMDB0243960		Benzenoids	Naphthalenes		Up	pos
MP6172	1.7524	1.09713	0.00142719	171.149	[2M+NH4]+	C9H18N2O	2-Amino-3-methyl-1-pyrrolidin-1-yl-butan-1-one	HMDB0246938		Organic acids and derivatives	Carboxylic acids and derivatives	Amino acids, peptides, and analogues	Up	pos
MP6441	1.31172	1.1272	0.0157144	175.119	[M+H]+	C6H14N4O2	L-Arginine	HMDB0000517	C00062	Organic acids and derivatives	Carboxylic acids and derivatives	Amino acids, peptides, and analogues	Up	pos
MP6628	1.42056	1.11828	0.024454	178.058	[M+H]+	C8H7N3O2	7-methyl-3-nitroimidazo[1,2-a]pyridine			Organoheterocyclic compounds	Imidazopyridines		Up	pos
MP6633	1.58055	1.7547	0.00900126	178.099	[M+ACN+H]+	C9H11N3O	Nitrosonornicotine	HMDB0041940	C16452	Organoheterocyclic compounds	Pyridines and derivatives	Pyrrolidinylpyridines	Up	pos
MP6637	1.42181	8.14788	0.0114609	178.134	[M+ACN+H]+	C10H15N3	(1E)-N'-[3-(Aminomethyl)benzyl]ethanimidamide						Up	pos
MP6883	1.25835	1.10321	0.0275102	182.081	[M+NH4]+	C9H11NO3	L-Tyrosine	HMDB0000158	C00082	Organic acids and derivatives	Carboxylic acids and derivatives	Amino acids, peptides, and analogues	Up	pos
MP698	1.77372	7.31776	0.00328968	81.0172	[M+H]+	C2H5ClO	Chloromethyl methyl ether	HMDB0031332	C19160	Organic oxygen compounds	Organooxygen compounds	Ethers	Up	pos
MP7296	1.89225	1.13593	0.00119983	188.07	[M+H]+	C13H14N2O2	1-methyl-1,2,3,4-tetrahydro-beta-carboline-3-carboxylic acid	HMDB0037942		Alkaloids and derivatives	Harmala alkaloids		Up	pos
MP7365	1.42025	1.22238	0.0220613	189.123	[M+H]+	C8H16N2O3	Gly-Leu	HMDB0000759	C02155	Organic acids and derivatives	Carboxylic acids and derivatives	Amino acids, peptides, and analogues	Up	pos
MP7367	1.83215	1.36729	0.00255908	189.123	[2M+Na]+	C8H16N2O3	Leucylglycine	HMDB0028929		Organic acids and derivatives	Carboxylic acids and derivatives	Amino acids, peptides, and analogues	Up	pos
MP7490	1.70212	1.19388	0.0055218	191.077	[M+H]+	C10H10N2O2	1-(4-methyl-2-pyridyl)pyrrolidine-2,5-dione						Up	pos
MP8090	1.6707	1.4457	0.00641916	200.201	[M+H]+	C12H25NO	Dodecanamide	HMDB0251566	C13831	Lipids and lipid-like molecules	Fatty Acyls	Fatty amides	Up	pos
MP8152	1.68099	2.69677	0.0037638	201.16	[M+CH3OH+H]+	C10H20N2O2	4-(N-Boc-Amino)piperidine			Organoheterocyclic compounds	Piperidines		Up	pos
MP8211	1.35561	1.60386	0.0227616	202.144	[M+H]+	C10H19NO3	2-Acetamidooctanoic acid			Organic acids and derivatives	Carboxylic acids and derivatives	Amino acids, peptides, and analogues	Up	pos
MP8277	1.57999	1.1979	0.0105081	203.14	[M+H]+	C9H18N2O3	Alanylnorleucine						Up	pos
MP8324	1.88379	1.39898	0.000371077	204.123	[M+H]+	C9H17NO4	N-Lactoylleucine	HMDB0062176		Organic acids and derivatives	Carboxylic acids and derivatives	Amino acids, peptides, and analogues	Up	pos
MP8380	2.06562	1.15495	0.000389611	205.097	[M+NH4]+	C13H14N2O3	DL-N-Acetyltryptophan			Organic acids and derivatives	Carboxylic acids and derivatives	Amino acids, peptides, and analogues	Up	pos
MP8564	2.04425	1.69699	0.000706329	208.097	[M+H]+	C11H13NO3	N-Acetyl-DL-phenylalanine	HMDB0255056		Organic acids and derivatives	Carboxylic acids and derivatives	Amino acids, peptides, and analogues	Up	pos
MP8565	1.19439	1.39894	0.0311184	208.097	[M+H]+	C11H13NO3	3,4-Dimethylhippuric acid	HMDB0246035		Benzenoids	Benzene and substituted derivatives	Benzoic acids and derivatives	Up	pos
MP8633	1.36624	1.17074	0.0461386	209.092	[M+NH4]+	C10H12N2O3	L-Kynurenine	HMDB0000684	C00328	Organic oxygen compounds	Organooxygen compounds	Carbonyl compounds	Up	pos
MP8711	1.29133	1.25374	0.0482834	210.11	[M+CH3OH+H]+	C11H15NO3	N,O-dimethyl-L-tyrosine			Organic acids and derivatives	Carboxylic acids and derivatives	Amino acids, peptides, and analogues	Up	pos
MP8777	1.3119	1.54985	0.0184591	211.144	[2M+Na]+	C11H18N2O2	Cyclo(leucylprolyl)	HMDB0034276		Organic acids and derivatives	Carboxylic acids and derivatives	Amino acids, peptides, and analogues	Up	pos
MP8822	1.17974	29.5294	0.0449394	212.02	[M+H]+	C7H2F5NO	2,3,4,5,6-Pentafluorobenzamide	HMDB0245431		Benzenoids	Benzene and substituted derivatives	Benzoic acids and derivatives	Up	pos
MP8889	1.40246	1.15765	0.00565572	213.075	[M+H]+	C10H12O5	Eudesmic acid	HMDB0033839		Benzenoids	Benzene and substituted derivatives	Benzoic acids and derivatives	Up	pos
MP9301	1.33471	1.19888	0.0284425	219.134	[M+H]+	C9H18N2O4	D-Seryl-L-leucine						Up	pos
MP9599	1.85389	1.43396	0.0028523	223.108	[M+H]+	C11H14N2O3	Phenylalanylglycine	HMDB0028995		Organic acids and derivatives	Carboxylic acids and derivatives	Amino acids, peptides, and analogues	Up	pos
MP9600	1.28974	1.13045	0.0459693	223.108	[M+H]+	C11H14N2O3	Glycyl-D-phenylalanine	HMDB0028848		Organic acids and derivatives	Carboxylic acids and derivatives	Amino acids, peptides, and analogues	Up	pos
MP9746	1.38354	1.0946	0.0234465	225.197	[M+H]+	C13H24N2O	1,3-Dicyclohexylurea	HMDB0244166		Organic acids and derivatives	Organic carbonic acids and derivatives	Ureas	Up	pos
MP9811	1.92587	7.86652	0.00154271	226.159	[M+H]+	C10H19N5O	Secbumetone			Organoheterocyclic compounds	Triazines	1,3,5-triazines	Up	pos
MP9856	1.43639	3.10141	0.00964187	227.082	[M+H]+	C8H10N4O4	5-Acetylamino-6-formylamino-3-methyluracil	HMDB0011105	C16365	Organoheterocyclic compounds	Diazines	Pyrimidines and pyrimidine derivatives	Up	pos
MP9933	1.55389	1.77285	0.00531754	228.135	[M+H]+	C15H17NO	2-(Benzylamino)-1-phenylethanol			Benzenoids	Benzene and substituted derivatives	Phenylmethylamines	Up	pos
MP9934	1.63283	2.14898	0.00397645	228.135	[M+H]+	C10H19N3O4	Gly-Gly-Leu			Organic acids and derivatives	Carboxylic acids and derivatives	Amino acids, peptides, and analogues	Up	pos

## Sheet: Table. 6
The VIP values of 8 different metabolites.
ID	Ctrl VS F	F VS F+Bi
MP21033	2.19373898595992	2.09322691036776
MP19911	2.12293739439835	2.0911230904719
MN11776	2.00345260924783	2.08242587453418
MN10729	2.36054808209088	2.08126204514241
MN9012	2.19145335019189	2.04844578201452
MP8564	2.01142348759825	2.04424782019727
MP34017	2.15587472240784	2.03645125791188
MP4448	2.05309272881535	2.00913938874145
